# Supplementary material for: mTORC1 activity is supported by spatial association with focal adhesions
Source: J Cell Biol. 2021 Feb 26;220(5):e202004010. doi: 10.1083/jcb.202004010 (PMC7923692; doi:10.1083/jcb.202004010)
Supplement: Table S1 — lists RPTOR-proximal proteins identified using BioID2 and label-free MS. [file JCB_202004010_TableS1.xlsx]

## Sheet: Table S1
Table S1. RPTOR-proximal proteins identified using BioID2 and label-free mass spectrometry.
Gene name	Protein name	UniProtKB accession(s)	Molecular weight (kD)	Q (identification)	RPTOR BioID nLFQa					Control nLFQa				Total MS/MS count	Welch's t-test (RPTOR BioID vs control)b					TOR signaling		Literature-curated adhesomee	Meta-adhesomef		Consensus adhesomef	Paxillin proximal (U2OS cells)h	Kindlin-2 proximal (U2OS cells)i	Paxillin proximal (imPSC cells)j	Kindlin-2 proximal (imPSC cells)k	Gene Ontology annotation			KEGG pathway annotation	Pfam annotation
					Biol. rep. 1	Biol. rep. 2	Biol. rep. 3	Biol. rep. 4		Biol. rep. 1	Biol. rep. 2	Biol. rep. 3	Biol. rep. 4		–log(P)	Corrected P	Difference	Test statistic		KEGG pathwayc	GO biological processd		Detected	Dataset occurrenceg						Biological process	Cellular component	Molecular function
AAK1	AP2-associated protein kinase 1	Q2M2I8	103.88	0	-3.99259	-2.65754	-3.28227	-3.29573		-10.6211	-8.06037	-7.16378	-8.6749	38	2.54071	0.000247664	5.323	1.91356					+	1						biological regulation;cellular component organization;cellular component organization or biogenesis;cellular macromolecule metabolic process;cellular membrane organization;cellular metabolic process;cellular process;cellular protein metabolic process;endocytosis;establishment of localization;macromolecule metabolic process;macromolecule modification;membrane invagination;membrane organization;met…	axon part;cell leading edge;cell part;cell projection part;clathrin-coated vesicle;coated pit;coated vesicle;cytoplasmic membrane-bounded vesicle;cytoplasmic part;cytoplasmic vesicle;extrinsic to membrane;extrinsic to plasma membrane;intracellular membrane-bounded organelle;intracellular organelle;intracellular organelle part;intracellular part;membrane part;membrane-bounded organelle;membrane-bo…	adenyl nucleotide binding;adenyl ribonucleotide binding;AP-2 adaptor complex binding;ATP binding;binding;catalytic activity;enzyme regulator activity;kinase activity;Notch binding;nucleotide binding;phosphatase regulator activity;phosphotransferase activity, alcohol group as acceptor;protein binding;protein complex binding;protein kinase activity;protein serine/threonine kinase activity;purine nu…		BMP2K_C;Pkinase
AARSD1	Alanyl-tRNA editing protein Aarsd1	Q9BTE6	45.479	0	-7.07669	-5.72358	-6.28676	-6.83862		-12.7994	-12.7957	-10.3436	-12.9434	7	3.07699	0	5.73909	2.12909					+	1						alanyl-tRNA aminoacylation;amine metabolic process;amino acid activation;carboxylic acid metabolic process;cellular amine metabolic process;cellular amino acid metabolic process;cellular ketone metabolic process;cellular macromolecule metabolic process;cellular metabolic process;cellular nitrogen compound metabolic process;cellular process;macromolecule metabolic process;metabolic process;ncRNA m…	cell part;cytoplasm;intracellular membrane-bounded organelle;intracellular organelle;intracellular part;membrane-bounded organelle;nucleus;organelle	adenyl nucleotide binding;adenyl ribonucleotide binding;alanine-tRNA ligase activity;aminoacyl-tRNA ligase activity;ATP binding;binding;catalytic activity;cation binding;ion binding;ligase activity;ligase activity, forming aminoacyl-tRNA and related compounds;ligase activity, forming carbon-oxygen bonds;metal ion binding;nucleic acid binding;nucleotide binding;purine nucleotide binding;purine rib…		tRNA_SAD;tRNA-synt_2c
ABCE1	ATP-binding cassette sub-family E member 1	P61221	67.314	0	-7.86726	-6.42025	-7.29537	-7.73896		-13.2227	-9.23183	-9.10998	-10.3019	5	1.3946	0.00167697	3.13614	1.04145					+	1						biological regulation;catabolic process;cellular catabolic process;cellular macromolecule catabolic process;cellular macromolecule metabolic process;cellular metabolic process;cellular nitrogen compound metabolic process;cellular process;establishment of localization;macromolecule catabolic process;macromolecule metabolic process;metabolic process;multi-organism process;negative regulation of cat…	cell part;cytoplasm;cytoplasmic part;intracellular membrane-bounded organelle;intracellular organelle;intracellular organelle lumen;intracellular organelle part;intracellular part;membrane;membrane-bounded organelle;membrane-enclosed lumen;mitochondrial matrix;mitochondrial part;mitochondrion;organelle;organelle lumen;organelle part	adenyl nucleotide binding;adenyl ribonucleotide binding;ATP binding;ATPase activity;binding;catalytic activity;enzyme inhibitor activity;enzyme regulator activity;hydrolase activity;hydrolase activity, acting on acid anhydrides;hydrolase activity, acting on acid anhydrides, in phosphorus-containing anhydrides;iron-sulfur cluster binding;metal cluster binding;nucleoside-triphosphatase activity;nuc…		ABC_tran;Fer4;RLI
ABI1	Abl interactor 1	Q8IZP0	55.08	0	-5.39263	-4.3571	-5.07775	-5.20793		-11.021	-8.98953	-8.42871	-9.08131	20	2.67371	0.000171521	4.37129	1.67523				+	+	1						actin cytoskeleton organization;actin filament organization;actin filament-based process;actin polymerization or depolymerization;anatomical structure development;anatomical structure formation involved in morphogenesis;anatomical structure morphogenesis;anterior/posterior pattern specification;biological regulation;cell development;cell part morphogenesis;cell projection morphogenesis;cell proje…	cell junction;cell part;cell projection;cell projection part;cytoplasmic part;cytoskeletal part;cytoskeleton;cytosol;endoplasmic reticulum;extracellular membrane-bounded organelle;extracellular organelle;extracellular region part;extracellular vesicular exosome;filopodium;growth cone;intracellular;intracellular membrane-bounded organelle;intracellular non-membrane-bounded organelle;intracellular …	binding;cytoskeletal protein binding;enzyme activator activity;enzyme regulator activity;kinase activator activity;kinase regulator activity;protein binding;protein complex binding;protein kinase activator activity;protein kinase regulator activity;protein tyrosine kinase activator activity		Abi_HHR;SH3_1
ABI2	Abl interactor 2	Q9NYB9	55.663	0.0040617	-9.20205	-8.296	-9.1356	-9.37697		-12.7115	-12.4595	-12.2016	-12.4139	3	3.76925	0.000138743	3.44401	1.52206				+		0						actin cytoskeleton organization;actin filament organization;actin filament-based process;actin polymerization or depolymerization;biological regulation;cell migration;cell motility;cellular component movement;cellular component organization;cellular component organization at cellular level;cellular component organization or biogenesis;cellular component organization or biogenesis at cellular leve…	cell part;cell projection;cytoplasm;cytoplasmic part;cytoskeleton;cytosol;filopodium;intracellular non-membrane-bounded organelle;intracellular organelle;intracellular part;lamellipodium;macromolecular complex;non-membrane-bounded organelle;organelle;protein complex;SCAR complex	binding;binding, bridging;cytoskeletal adaptor activity;cytoskeletal protein binding;DNA binding;enzyme binding;kinase binding;nucleic acid binding;proline-rich region binding;protein binding;protein binding, bridging;protein complex binding;protein domain specific binding;SH3 domain binding;ubiquitin protein ligase binding	Regulation of actin cytoskeleton	Abi_HHR;SH3_9
ACSL1	Long-chain-fatty-acid--CoA ligase 1	P33121	77.942	0	-7.13834	-5.51392	-6.37954	-7.28215		-9.67187	-7.97953	-8.05749	-8.08877	6	1.75699	0.00761301	1.87093	0.726312						0						acyl-CoA biosynthetic process;acyl-CoA metabolic process;acylglycerol biosynthetic process;acylglycerol metabolic process;adiponectin-mediated signaling pathway;biological regulation;biosynthetic process;carboxylic acid metabolic process;catabolic process;cell surface receptor linked signaling pathway;cellular biosynthetic process;cellular catabolic process;cellular ketone metabolic process;cellu…	cell part;cytoplasmic part;endoplasmic reticulum membrane;endoplasmic reticulum part;integral to membrane;intracellular membrane-bounded organelle;intracellular organelle;intracellular organelle part;intracellular part;intrinsic to membrane;membrane;membrane part;membrane-bounded organelle;microbody;microbody membrane;microbody part;mitochondrial membrane;mitochondrial outer membrane;mitochondria…	adenyl nucleotide binding;adenyl ribonucleotide binding;ATP binding;binding;catalytic activity;fatty acid ligase activity;ligase activity;ligase activity, forming carbon-sulfur bonds;long-chain fatty acid-CoA ligase activity;nucleotide binding;purine nucleotide binding;purine ribonucleoside triphosphate binding;purine ribonucleotide binding;ribonucleotide binding	Adipocytokine signaling pathway;Fatty acid metabolism;Peroxisome;PPAR signaling pathway	AMP-binding
ACSL3	Long-chain-fatty-acid--CoA ligase 3	O95573	80.419	0	-6.12072	-4.48968	-5.3137	-6.19459		-8.06995	-7.07388	-6.48931	-7.53848	33	1.80554	0.0086917	1.76323	0.69897					+	1						acyl-CoA biosynthetic process;acyl-CoA metabolic process;acylglycerol biosynthetic process;acylglycerol metabolic process;anatomical structure development;biological regulation;biosynthetic process;brain development;carboxylic acid biosynthetic process;carboxylic acid metabolic process;cellular biosynthetic process;cellular component assembly;cellular component organization;cellular component org…	cell part;cytoplasmic part;endoplasmic reticulum;endoplasmic reticulum membrane;endoplasmic reticulum part;Golgi apparatus;integral to membrane;intracellular membrane-bounded organelle;intracellular organelle;intracellular organelle part;intracellular part;intrinsic to membrane;lipid particle;membrane;membrane part;membrane-bounded organelle;microbody;microbody membrane;microbody part;mitochondri…	adenyl nucleotide binding;adenyl ribonucleotide binding;ATP binding;binding;catalytic activity;enzyme binding;fatty acid ligase activity;kinase binding;ligase activity;ligase activity, forming carbon-sulfur bonds;long-chain fatty acid-CoA ligase activity;nucleotide binding;protein binding;protein domain specific binding;protein kinase binding;purine nucleotide binding;purine ribonucleoside tripho…	Adipocytokine signaling pathway;Fatty acid metabolism;Peroxisome;PPAR signaling pathway	AMP-binding
ADCK4	AarF domain-containing protein kinase 4	Q96D53	60.069	0	-6.89736	-5.38388	-5.60373	-6.56352		-14.5794	-11.3694	-7.61653	-10.5225	11	1.42498	0.000484848	4.90982	1.41148						0							cell part;cytoplasmic part;cytosol;integral to membrane;intracellular organelle part;intracellular part;intrinsic to membrane;membrane;membrane part;mitochondrial membrane;mitochondrial part;organelle membrane;organelle part;plasma membrane	catalytic activity;kinase activity;phosphotransferase activity, alcohol group as acceptor;protein kinase activity;protein serine/threonine kinase activity;transferase activity;transferase activity, transferring phosphorus-containing groups		ABC1
AFTPH	Aftiphilin	Q6ULP2	102.11	0	-6.66402	-4.87984	-6.02905	-7.85778		-11.9649	-14.408	-13.5334	-14.1955	9	3.83995	0	7.16778	2.53132						0						establishment of localization;establishment of protein localization;protein transport;transport	AP-1 adaptor complex;AP-type membrane coat adaptor complex;cell part;clathrin adaptor complex;cytoplasm;cytoplasmic part;cytoplasmic vesicle part;cytosol;Golgi apparatus;Golgi apparatus part;intracellular membrane-bounded organelle;intracellular organelle;intracellular organelle part;intracellular part;macromolecular complex;membrane part;membrane-bounded organelle;nuclear part;nucleoplasm;nucleu…	binding;clathrin binding;protein binding		Clathrin_bdg
AHNAK2	Protein AHNAK2	Q8IVF2	616.62	0	-5.59384	-4.3496	-4.87905	-5.05244		-10.2659	-11.0678	-9.01701	-8.49688	19	2.80362	0.000219008	4.74316	1.79761					+	1			+				cell part;contractile fiber part;costamere;cytoplasm;cytoplasmic part;cytoplasmic vesicle membrane;cytoplasmic vesicle part;intracellular membrane-bounded organelle;intracellular organelle;intracellular organelle part;intracellular part;membrane;membrane part;membrane-bounded organelle;nucleus;organelle;organelle membrane;organelle part;plasma membrane;plasma membrane part;sarcolemma;T-tubule;ves…
AHSA1	Activator of 90 kDa heat shock protein ATPase homolog 1	O95433	38.274	0	-8.5696	-8.98351	-8.77052	-10.7749		-10.4076	-11.0118	-10.8316	-13.1357	5	1.38514	0.00707843	2.07206	0.741868					+	1						biological regulation;positive regulation of ATPase activity;positive regulation of catalytic activity;positive regulation of hydrolase activity;positive regulation of molecular function;regulation of ATPase activity;regulation of biological process;regulation of catabolic process;regulation of catalytic activity;regulation of cellular catabolic process;regulation of cellular metabolic process;re…	cell part;cytoplasm;cytoplasmic part;cytosol;endoplasmic reticulum;extracellular membrane-bounded organelle;extracellular organelle;extracellular region part;extracellular vesicular exosome;intracellular membrane-bounded organelle;intracellular organelle;intracellular part;membrane-bounded organelle;membrane-bounded vesicle;organelle;vesicle	ATPase activator activity;ATPase regulator activity;binding;chaperone binding;enzyme activator activity;enzyme regulator activity;nucleoside-triphosphatase regulator activity;protein binding		Aha1_N;AHSA1
AKAP2	A-kinase anchor protein 2	Q9Y2D5	94.659	0	-6.70991	-5.49936	-6.07364	-6.39379		-12.0299	-10.4993	-14.3275	-12.1552	5	2.58036	0	6.08383	2.15082					+	2										AKAP2_C;RII_binding_1
AKT1S1	Proline-rich AKT1 substrate 1	Q96B36	27.383	0	0.5553	1.28192	0.47493	1.03588		-2.18242	-1.73708	-1.72364	-1.65969	189	4.10635	0.00100352	2.66271	1.19539			+			0						biological regulation;cell surface receptor linked signaling pathway;cellular component organization;cellular component organization or biogenesis;cellular process;cellular response to chemical stimulus;cellular response to fibroblast growth factor stimulus;cellular response to growth factor stimulus;cellular response to heat;cellular response to organic substance;cellular response to stimulus;ce…	cell part;cytoplasm;cytoplasmic part;cytosol;intracellular organelle part;intracellular part;macromolecular complex;nuclear part;nucleoplasm;organelle part;protein complex
ANKHD1	Ankyrin repeat and KH domain-containing protein 1	Q8IWZ3	269.45	0	-4.56728	-3.63479	-4.41341	-4.43601		-10.4625	-8.54924	-8.57171	-7.79405	39	2.70241	0.000189286	4.5815	1.75732					+	1							cell part;cytoplasm;intracellular part			Ank;Ank_2;KH_1
ANKRD17	Ankyrin repeat domain-containing protein 17	O75179	274.25	0	-7.79885	-7.226	-7.70048	-7.83619		-11.7179	-12.7074	-12.4623	-11.5451	3	4.12129	0	4.46778	1.92971					+	1						anatomical structure maturation;biological regulation;blood vessel maturation;defense response;defense response to bacterium;developmental maturation;developmental process;immune response;immune system process;innate immune response;multi-organism process;negative regulation of biological process;negative regulation of cell differentiation;negative regulation of cellular process;negative regulati…	cell part;chromatin;chromosomal part;cytoplasm;intracellular membrane-bounded organelle;intracellular organelle;intracellular organelle part;intracellular part;membrane;membrane-bounded organelle;nucleus;organelle;organelle part	binding;chromatin binding		Ank;Ank_2;KH_1
ANKRD52	Serine/threonine-protein phosphatase 6 regulatory ankyrin repeat subunit C	Q8NB46	115.08	0	-6.70691	-6.47322	-7.48279	-6.44752		-12.7831	-14.9548	-13.2181	-11.3696	8	2.72954	0	6.30376	2.2697						0										Ank_2
AP1G1	AP-1 complex subunit gamma-1	O43747	91.35	0.0040584	-10.3352	-9.53519	-10.2189	-10.5599		-13.1427	-14.0306	-12.3896	-12.5669	1	2.9067	0.00116724	2.87014	1.18093					+	2						antigen processing and presentation;antigen processing and presentation of exogenous antigen;antigen processing and presentation of exogenous peptide antigen;antigen processing and presentation of exogenous peptide antigen via MHC class II;antigen processing and presentation of peptide antigen;antigen processing and presentation of peptide antigen via MHC class II;antigen processing and presentat…	AP-type membrane coat adaptor complex;cell part;clathrin adaptor complex;clathrin coated vesicle membrane;clathrin-coated endocytic vesicle membrane;clathrin-coated vesicle;coated vesicle;coated vesicle membrane;cytoplasm;cytoplasmic membrane-bounded vesicle;cytoplasmic part;cytoplasmic vesicle;cytoplasmic vesicle membrane;cytoplasmic vesicle part;cytosol;endocytic vesicle membrane;endosome;Golgi…	binding;cytoskeletal protein binding;enzyme binding;GTPase binding;GTP-dependent protein binding;kinesin binding;protein binding;protein transporter activity;Rab GTPase binding;Ras GTPase binding;small GTPase binding;substrate-specific transporter activity;transporter activity	Lysosome	Adaptin_N;Alpha_adaptinC2
AP2B1	AP-2 complex subunit beta;AP-1 complex subunit beta-1	P63010;Q10567	104.55	0	-7.71162	-6.55937	-6.57699	-6.40761		-13.3953	-11.1719	-10.3773	-9.71206	11	2.10121	0.000261538	4.35024	1.52307					+	2						antigen processing and presentation;antigen processing and presentation of exogenous antigen;antigen processing and presentation of exogenous peptide antigen;antigen processing and presentation of exogenous peptide antigen via MHC class II;antigen processing and presentation of peptide antigen;antigen processing and presentation of peptide antigen via MHC class II;antigen processing and presentat…	AP-2 adaptor complex;AP-type membrane coat adaptor complex;cell part;clathrin adaptor complex;clathrin coated vesicle membrane;clathrin-coated endocytic vesicle membrane;coated vesicle membrane;cytoplasmic part;cytoplasmic vesicle membrane;cytoplasmic vesicle part;cytosol;endocytic vesicle membrane;Golgi apparatus part;Golgi membrane;intracellular membrane-bounded organelle;intracellular organell…	binding;clathrin binding;enzyme binding;kinase binding;peptide binding;protein binding;protein kinase binding;protein transporter activity;signal sequence binding;substrate-specific transporter activity;transporter activity	Endocrine and other factor-regulated calcium reabsorption;Endocytosis;Huntington's disease;Lysosome	Adaptin_N;Alpha_adaptinC2;B2-adapt-app_C
AP3D1	AP-3 complex subunit delta-1	O14617	130.16	0	-8.05806	-7.24056	-8.62736	-7.42894		-15.2798	-9.97178	-9.01711	-11.0251	8	1.08165	0.0023867	3.48472	1.01991						0						anterograde axon cargo transport;anterograde synaptic vesicle transport;antigen processing and presentation;antigen processing and presentation of exogenous antigen;antigen processing and presentation of lipid antigen via MHC class Ib;antigen processing and presentation via MHC class Ib;antigen processing and presentation, exogenous lipid antigen via MHC class Ib;axon cargo transport;biological r…	axon part;cell part;cell projection part;cytoplasmic part;endosomal part;endosome membrane;Golgi apparatus;Golgi apparatus part;Golgi membrane;intracellular membrane-bounded organelle;intracellular organelle;intracellular organelle part;intracellular part;lysosomal membrane;macromolecular complex;membrane;membrane coat;membrane part;membrane-bounded organelle;nuclear part;nucleoplasm;organelle;or…	transporter activity	Lysosome	Adaptin_N;BLVR
AP4E1	AP-4 complex subunit epsilon-1	Q9UPM8	127.29	0	-10.1991	-7.30006	-7.18333	-8.56319		-14.0113	-14.7359	-12.285	-14.9675	4	3.02985	0	5.68853	1.9426						0						cellular component organization;cellular component organization or biogenesis;cellular process;establishment of localization;establishment of localization in cell;establishment of protein localization;Golgi vesicle transport;intracellular protein transport;intracellular transport;membrane organization;post-Golgi vesicle-mediated transport;protein transport;transport;vesicle-mediated transport	cell part;coated pit;cytoplasmic part;endosomal part;endosome lumen;Golgi apparatus part;Golgi membrane;intracellular organelle lumen;intracellular organelle part;intracellular part;macromolecular complex;membrane;membrane coat;membrane part;membrane-enclosed lumen;organelle lumen;organelle membrane;organelle part;protein complex;trans-Golgi network membrane		Lysosome	Adaptin_N;AP4E_app_platf
AP4M1	AP-4 complex subunit mu-1	O00189	49.976	0	-7.87431	-6.39316	-7.38241	-7.28404		-12.9492	-11.1067	-9.76908	-13.6347	5	2.03774	0.000144414	4.63144	1.57979						0						cellular component organization;cellular component organization or biogenesis;cellular process;endosome transport;establishment of localization;establishment of localization in cell;establishment of protein localization;Golgi to endosome transport;Golgi vesicle transport;intracellular protein transport;intracellular transport;membrane organization;post-Golgi vesicle-mediated transport;protein tra…	AP-type membrane coat adaptor complex;cell part;clathrin adaptor complex;coated pit;cytoplasmic part;endosomal part;endosome lumen;extracellular membrane-bounded organelle;extracellular organelle;extracellular region part;extracellular vesicular exosome;Golgi apparatus part;Golgi cisterna;Golgi membrane;Golgi trans cisterna;intracellular organelle lumen;intracellular organelle part;intracellular …	transporter activity	Lysosome	Adap_comp_sub;Clat_adaptor_s
APBB1	Amyloid beta A4 precursor protein-binding family B member 1	O00213	77.243	0	-5.35638	-4.30746	-5.17274	-5.31649		-11.5268	-11.2478	-11.7539	-11.6332	21	4.85683	0	6.50216	2.86517						0						anatomical structure morphogenesis;apoptosis;associative learning;axon guidance;axonogenesis;behavior;biological regulation;biosynthetic process;cell cycle arrest;cell cycle process;cell death;cell migration;cell motility;cell part morphogenesis;cell projection morphogenesis;cell projection organization;cellular biosynthetic process;cellular component morphogenesis;cellular component movement;cel…	cell part;cell projection;cell projection part;cytoplasm;growth cone;intracellular membrane-bounded organelle;intracellular organelle;intracellular organelle part;intracellular part;lamellipodium;membrane;membrane-bounded organelle;nuclear body;nuclear part;nuclear speck;nucleoplasm part;nucleus;organelle;organelle part;plasma membrane;site of polarized growth;synapse	beta-amyloid binding;binding;chromatin binding;histone binding;proline-rich region binding;protein binding;transcription factor binding	Alzheimer's disease	PID;WW
APC	Adenomatous polyposis coli protein	P25054	311.64	0	-8.7325	-7.86999	-8.77201	-7.83065		-12.0241	-13.8062	-12.2387	-12.8797	5	3.68718	0.000248826	4.43588	1.79054					+	1						anatomical structure development;anatomical structure homeostasis;anatomical structure morphogenesis;anterior/posterior pattern specification;apoptosis;axis specification;axonogenesis;biological adhesion;biological regulation;canonical Wnt receptor signaling pathway;canonical Wnt receptor signaling pathway involved in negative regulation of apoptosis;canonical Wnt receptor signaling pathway invol…	adherens junction;anchoring junction;axon part;axonal growth cone;beta-catenin destruction complex;catenin complex;cell junction;cell part;cell projection;cell projection membrane;cell projection part;cell-cell junction;centrosome;chromosomal part;cytoplasm;cytoplasmic microtubule;cytoplasmic part;cytoskeletal part;cytosol;extrinsic to membrane;extrinsic to plasma membrane;growth cone;intracellul…	beta-catenin binding;binding;cytoskeletal protein binding;enzyme binding;enzyme regulator activity;gamma-catenin binding;kinase binding;kinase regulator activity;microtubule binding;microtubule plus-end binding;protein binding;protein kinase binding;protein kinase regulator activity;tubulin binding	Basal cell carcinoma;Colorectal cancer;Endometrial cancer;Pathways in cancer;Regulation of actin cytoskeleton;Wnt signaling pathway	APC_15aa;APC_basic;APC_crr;Arm;EB1_binding;SAMP;Suppressor_APC
ARAP3	Arf-GAP with Rho-GAP domain, ANK repeat and PH domain-containing protein 3	Q8WWN8	169.84	0.0034364	-10.4032	-6.24362	-10.4263	-10.5904		-13.2904	-14.0575	-14.2735	-11.5974	1	1.58665	0.00101786	3.88881	1.20773						0						biological regulation;cellular component organization;cellular component organization at cellular level;cellular component organization or biogenesis;cellular component organization or biogenesis at cellular level;cellular process;cellular response to stimulus;cytoskeleton organization;establishment of localization;intracellular signal transduction;negative regulation of biological process;negati…	cell part;cell projection;cytoplasm;cytoplasmic part;cytoskeleton;cytosol;intracellular non-membrane-bounded organelle;intracellular organelle;intracellular part;lamellipodium;membrane;non-membrane-bounded organelle;organelle;plasma membrane;ruffle	binding;cation binding;enzyme activator activity;enzyme regulator activity;GTPase activator activity;GTPase regulator activity;ion binding;lipid binding;metal ion binding;nucleoside-triphosphatase regulator activity;phosphatidylinositol binding;phosphatidylinositol-3,4,5-trisphosphate binding;phosphatidylinositol-3,4-bisphosphate binding;phospholipid binding;transition metal ion binding;zinc ion …	Endocytosis	ArfGap;PH;RA;RhoGAP;SAM_2
ARFGAP2	ADP-ribosylation factor GTPase-activating protein 2	Q8N6H7	56.72	0	-5.07419	-4.82654	-5.26932	-5.01626		-10.5076	-14.7724	-11.0806	-10.3428	22	2.11708	0	6.62926	2.17482					+	3						cellular process;establishment of localization;establishment of protein localization;protein transport;transport;vesicle-mediated transport	cell part;cytoplasm;cytoplasmic part;Golgi apparatus;Golgi apparatus part;Golgi membrane;intracellular membrane-bounded organelle;intracellular non-membrane-bounded organelle;intracellular organelle;intracellular organelle part;intracellular part;membrane;membrane-bounded organelle;non-membrane-bounded organelle;nuclear part;nucleolus;organelle;organelle membrane;organelle part;plasma membrane	binding;cation binding;enzyme activator activity;enzyme regulator activity;GTPase activator activity;GTPase regulator activity;ion binding;metal ion binding;nucleoside-triphosphatase regulator activity;transition metal ion binding;zinc ion binding	Endocytosis	ArfGap
ARFGAP3	ADP-ribosylation factor GTPase-activating protein 3	Q9NP61	56.928	0	-7.31546	-6.8015	-7.77372	-7.45221		-9.43197	-9.57995	-8.98211	-9.80451	6	3.62074	0.00248217	2.11391	0.932628					+	1						biological regulation;cellular process;establishment of localization;establishment of localization in cell;establishment of protein localization;intracellular protein transport;intracellular transport;positive regulation of catalytic activity;positive regulation of GTPase activity;positive regulation of hydrolase activity;positive regulation of molecular function;protein secretion;protein transpo…	cell part;cytoplasm;cytoplasmic part;cytosol;Golgi apparatus;Golgi apparatus part;Golgi membrane;intracellular membrane-bounded organelle;intracellular organelle;intracellular organelle part;intracellular part;membrane;membrane-bounded organelle;organelle;organelle membrane;organelle part	binding;cation binding;enzyme activator activity;enzyme regulator activity;GTPase activator activity;GTPase regulator activity;ion binding;metal ion binding;nucleoside-triphosphatase regulator activity;protein transporter activity;substrate-specific transporter activity;transition metal ion binding;transporter activity;zinc ion binding	Endocytosis	ArfGap
ARFGEF3	Brefeldin A-inhibited guanine nucleotide-exchange protein 3	Q5TH69	240.65	0	-7.20191	-6.37606	-7.34451	-7.41335		-12.1863	-13.444	-12.1989	-14.1993	6	3.56563	0	5.92316	2.32277						0						biological regulation;cellular process;establishment of localization;negative regulation of catalytic activity;negative regulation of hydrolase activity;negative regulation of molecular function;negative regulation of phosphatase activity;positive regulation of catalytic activity;positive regulation of GTPase activity;positive regulation of hydrolase activity;positive regulation of molecular func…	cell part;cytoplasmic part;Golgi apparatus part;integral to membrane;intracellular organelle part;intracellular part;intrinsic to membrane;membrane part;organelle part;trans-Golgi network	ARF guanyl-nucleotide exchange factor activity;enzyme regulator activity;GTPase regulator activity;guanyl-nucleotide exchange factor activity;nucleoside-triphosphatase regulator activity;small GTPase regulator activity		DUF1981
ARHGAP21	Rho GTPase-activating protein 21	Q5T5U3	217.33	0	-7.73093	-6.70873	-7.82644	-8.14057		-9.73088	-12.3431	-8.65823	-13.444	4	1.31067	0.00166424	3.4424	1.09096					+	2						biological regulation;cellular component movement;cellular component organization;cellular component organization at cellular level;cellular component organization or biogenesis;cellular component organization or biogenesis at cellular level;cellular process;cellular response to stimulus;cytoskeleton-dependent intracellular transport;establishment of Golgi localization;establishment of localizati…	cell junction;cell part;cytoplasmic part;cytoplasmic vesicle membrane;cytoplasmic vesicle part;cytoskeleton;Golgi apparatus;Golgi apparatus part;Golgi membrane;intracellular membrane-bounded organelle;intracellular non-membrane-bounded organelle;intracellular organelle;intracellular organelle part;intracellular part;membrane;membrane-bounded organelle;non-membrane-bounded organelle;organelle;orga…	enzyme activator activity;enzyme regulator activity;GTPase activator activity;GTPase regulator activity;nucleoside-triphosphatase regulator activity		PDZ;PH;RhoGAP
ARHGAP23	Rho GTPase-activating protein 23	Q9P227	162.19	0.0040883	-10.0266	-8.31252	-11.2273	-10.4926		-12.4219	-13.2118	-13.226	-13.2766	1	1.91473	0.00158959	3.01932	1.13859						0						biological regulation;cellular process;cellular response to stimulus;intracellular signal transduction;regulation of biological process;regulation of cellular process;regulation of response to stimulus;regulation of signal transduction;regulation of signaling;regulation of small GTPase mediated signal transduction;response to stimulus;signal transduction;small GTPase mediated signal transduction	cell part;cytoplasmic part;cytosol;extracellular membrane-bounded organelle;extracellular organelle;extracellular region part;extracellular vesicular exosome;intracellular part;membrane-bounded organelle;membrane-bounded vesicle;organelle;vesicle	enzyme activator activity;enzyme regulator activity;GTPase activator activity;GTPase regulator activity;nucleoside-triphosphatase regulator activity		PDZ;RhoGAP
ARHGAP29	Rho GTPase-activating protein 29	Q52LW3	142.06	0	-2.9017	-2.01426	-2.6108	-2.97751		-8.58785	-7.61687	-6.3633	-7.84454	107	3.35074	0	4.97707	1.98173					+	1						biological regulation;cellular process;cellular response to stimulus;intracellular signal transduction;positive regulation of catalytic activity;positive regulation of GTPase activity;positive regulation of hydrolase activity;positive regulation of molecular function;Ras protein signal transduction;regulation of biological process;regulation of catabolic process;regulation of catalytic activity;r…	cell part;cytoplasmic part;cytosol;intracellular part	binding;cation binding;enzyme activator activity;enzyme regulator activity;GTPase activator activity;GTPase regulator activity;ion binding;metal ion binding;nucleoside-triphosphatase regulator activity;PDZ domain binding;protein binding;protein domain specific binding		C1_1;RhoGAP
ARHGEF18	Rho guanine nucleotide exchange factor 18	A0A087WZG4;Q6ZSZ5	126.1	0	-8.91031	-7.94026	-9.64016	-9.87041		-12.4374	-10.0692	-10.059	-11.2736	2	1.37006	0.00948667	1.86955	0.68834						0						actin cytoskeleton organization;actin filament-based process;biological regulation;cell surface receptor linked signaling pathway;cellular component organization;cellular component organization at cellular level;cellular component organization or biogenesis;cellular component organization or biogenesis at cellular level;cellular process;cellular response to stimulus;cytoskeleton organization;enzy…	apical part of cell;cell junction;cell part;cytoplasm;cytoplasmic part;cytosol;extracellular membrane-bounded organelle;extracellular organelle;extracellular region part;extracellular vesicular exosome;intracellular part;membrane-bounded organelle;membrane-bounded vesicle;organelle;vesicle	enzyme regulator activity;GTPase regulator activity;guanyl-nucleotide exchange factor activity;nucleoside-triphosphatase regulator activity;Ras guanyl-nucleotide exchange factor activity;Rho guanyl-nucleotide exchange factor activity;small GTPase regulator activity		PH;RhoGEF
ARHGEF2	Rho guanine nucleotide exchange factor 2	Q92974	111.54	0	-5.39431	-4.36441	-5.18417	-5.27261		-11.1834	-8.88495	-8.23757	-9.16999	24	2.43135	0.000152738	4.3151	1.61184				+	+	2						actin cytoskeleton organization;actin filament organization;actin filament-based process;anatomical structure morphogenesis;biological regulation;cell cycle phase;cell cycle process;cell division;cell morphogenesis;cell surface receptor linked signaling pathway;cellular component morphogenesis;cellular component organization;cellular component organization at cellular level;cellular component org…	adherens junction;anchoring junction;cell body;cell junction;cell part;cell projection membrane;cell projection part;cell-cell junction;cell-substrate adherens junction;cell-substrate junction;cytoplasm;cytoplasmic membrane-bounded vesicle;cytoplasmic part;cytoplasmic vesicle;cytoskeletal part;cytoskeleton;cytosol;dendritic shaft;focal adhesion;Golgi apparatus;intracellular membrane-bounded organ…	binding;cation binding;cytoskeletal protein binding;enzyme binding;enzyme regulator activity;GTPase binding;GTPase regulator activity;guanyl-nucleotide exchange factor activity;ion binding;metal ion binding;microtubule binding;nucleoside-triphosphatase regulator activity;protein binding;Rac GTPase binding;Rac guanyl-nucleotide exchange factor activity;Ras GTPase binding;Ras guanyl-nucleotide exch…	Pathogenic Escherichia coli infection	PH;RhoGEF
ARHGEF7	Rho guanine nucleotide exchange factor 7	Q14155	90.011	0	-5.29811	-3.81808	-4.74899	-4.94747		-12.5047	-10.8379	-11.9396	-10.3545	33	4.10867	0	6.70603	2.59331				+	+	6	+	+*		+		axon guidance;biological regulation;cell differentiation;cell junction assembly;cell junction organization;cell projection assembly;cell projection organization;cell surface receptor linked signaling pathway;cell-substrate junction assembly;cellular component assembly;cellular component assembly at cellular level;cellular component organization;cellular component organization at cellular level;ce…	adherens junction;anchoring junction;cell body;cell cortex;cell junction;cell part;cell projection;cell-substrate adherens junction;cell-substrate junction;cytoplasmic part;cytosol;focal adhesion;intracellular part;lamellipodium;macromolecular complex;neuron projection;neuronal cell body;protein complex;ruffle	binding;enzyme binding;enzyme regulator activity;GTPase regulator activity;guanyl-nucleotide exchange factor activity;kinase binding;nucleoside-triphosphatase regulator activity;protein binding;protein kinase binding;Ras guanyl-nucleotide exchange factor activity;Rho guanyl-nucleotide exchange factor activity;small GTPase regulator activity	Regulation of actin cytoskeleton	CH;PH;RhoGEF;SH3_2
ARPC1B	Actin-related protein 2/3 complex subunit 1B	O15143;A0A1W2PNV4	40.949	0	-9.13497	-7.55975	-8.05209	-8.88378		-12.4616	-10.2928	-11.2645	-12.0747	3	2.59187	0.000758621	3.11573	1.19687					+	1						actin cytoskeleton organization;actin filament organization;actin filament-based process;actin nucleation;Arp2/3 complex-mediated actin nucleation;biological regulation;cellular component movement;cellular component organization;cellular component organization at cellular level;cellular component organization or biogenesis;cellular component organization or biogenesis at cellular level;cellular p…	actin cytoskeleton;adherens junction;anchoring junction;Arp2/3 protein complex;cell junction;cell part;cell-substrate adherens junction;cell-substrate junction;cytoplasm;cytoskeletal part;cytoskeleton;extracellular membrane-bounded organelle;extracellular organelle;extracellular region part;extracellular vesicular exosome;focal adhesion;intracellular non-membrane-bounded organelle;intracellular o…	structural constituent of cytoskeleton;structural molecule activity	Bacterial invasion of epithelial cells;Fc gamma R-mediated phagocytosis;Pathogenic Escherichia coli infection;Regulation of actin cytoskeleton;Shigellosis	WD40
ARPC2	Actin-related protein 2/3 complex subunit 2	O15144	34.333	0	-9.56957	-8.01625	-8.8748	-9.48117		-11.823	-11.6621	-12.782	-13.2113	1	3.20963	0.000234483	3.38417	1.34415				+	+	1						actin cytoskeleton organization;actin filament organization;actin filament-based process;actin nucleation;Arp2/3 complex-mediated actin nucleation;axon guidance;biological regulation;cell surface receptor linked signaling pathway;cellular component movement;cellular component organization;cellular component organization at cellular level;cellular component organization or biogenesis;cellular comp…	actin cytoskeleton;adherens junction;anchoring junction;Arp2/3 protein complex;cell junction;cell leading edge;cell part;cell projection;cell-substrate adherens junction;cell-substrate junction;cytoplasm;cytoplasmic part;cytoskeletal part;cytoskeleton;cytosol;endosome;extracellular membrane-bounded organelle;extracellular organelle;extracellular region part;extracellular vesicular exosome;focal a…	structural constituent of cytoskeleton;structural molecule activity	Bacterial invasion of epithelial cells;Fc gamma R-mediated phagocytosis;Pathogenic Escherichia coli infection;Regulation of actin cytoskeleton;Shigellosis	P34-Arc
ARPC3	Actin-related protein 2/3 complex subunit 3	O15145	20.546	0	-9.35648	-7.29939	-8.38785	-9.30991		-12.6297	-12.1046	-11.2609	-11.6826	3	2.67807	0.000569072	3.33105	1.29828					+	2						actin cytoskeleton organization;actin filament organization;actin filament-based process;actin nucleation;Arp2/3 complex-mediated actin nucleation;axon guidance;biological regulation;cell surface receptor linked signaling pathway;cellular component movement;cellular component organization;cellular component organization at cellular level;cellular component organization or biogenesis;cellular comp…	actin cytoskeleton;adherens junction;anchoring junction;Arp2/3 protein complex;cell junction;cell part;cell projection;cell-substrate adherens junction;cell-substrate junction;cytoplasmic part;cytoskeletal part;cytoskeleton;cytosol;extracellular membrane-bounded organelle;extracellular organelle;extracellular region part;extracellular vesicular exosome;focal adhesion;intracellular non-membrane-bo…	structural constituent of cytoskeleton;structural molecule activity	Bacterial invasion of epithelial cells;Fc gamma R-mediated phagocytosis;Pathogenic Escherichia coli infection;Regulation of actin cytoskeleton;Shigellosis	P21-Arc
ARSB	Arylsulfatase B	P15848	59.687	0.004223	-7.09792	-5.80121	-6.86862	-6.86374		-12.8551	-14.2983	-13.8112	-13.005	1	5.20899	0	6.83454	2.79182						0						amine metabolic process;aminoglycan catabolic process;aminoglycan metabolic process;anatomical structure development;autophagy;biological regulation;carbohydrate catabolic process;carbohydrate metabolic process;catabolic process;cellular catabolic process;cellular component organization;cellular component organization at cellular level;cellular component organization or biogenesis;cellular compon…	cell part;cell surface;cytoplasmic part;endoplasmic reticulum;endoplasmic reticulum lumen;endoplasmic reticulum part;extracellular membrane-bounded organelle;extracellular organelle;extracellular region part;extracellular vesicular exosome;Golgi apparatus;intracellular membrane-bounded organelle;intracellular organelle;intracellular organelle lumen;intracellular organelle part;intracellular part;…	arylsulfatase activity;binding;catalytic activity;cation binding;hydrolase activity;hydrolase activity, acting on ester bonds;ion binding;metal ion binding;N-acetylgalactosamine-4-sulfatase activity;sulfuric ester hydrolase activity	Glycosaminoglycan degradation;Lysosome	Sulfatase
ASAP1	Arf-GAP with SH3 domain, ANK repeat and PH domain-containing protein 1	Q9ULH1	125.5	0	-6.11352	-4.49334	-5.31008	-5.52874		-10.885	-12.892	-12.8466	-10.8279	11	3.60372	0	6.50145	2.43403				+		0		+		+		anatomical structure morphogenesis;biological regulation;cell part morphogenesis;cell projection morphogenesis;cell projection organization;cellular component morphogenesis;cellular component organization;cellular component organization at cellular level;cellular component organization or biogenesis;cellular component organization or biogenesis at cellular level;cellular developmental process;cel…	cell part;cytoplasmic part;cytosol;Golgi apparatus part;Golgi cisterna membrane;Golgi membrane;intracellular organelle part;intracellular part;membrane;organelle membrane;organelle part;plasma membrane	binding;cation binding;enzyme activator activity;enzyme regulator activity;GTPase activator activity;GTPase regulator activity;ion binding;lipid binding;metal ion binding;nucleoside-triphosphatase regulator activity;phosphatidylinositol binding;phosphatidylinositol-3,4,5-trisphosphate binding;phosphatidylinositol-4,5-bisphosphate binding;phospholipid binding;transition metal ion binding;zinc ion …	Endocytosis;Fc gamma R-mediated phagocytosis	Ank;Ank_2;ArfGap;PH;SH3_1;SH3_9
ASCC1	Activating signal cointegrator 1 complex subunit 1	Q8N9N2	45.509	0.0017391	-11.2501	-10.5159	-10.4377	-11.7525		-14.3042	-13.5725	-12.2543	-13.4296	1	2.32083	0.00251203	2.40108	0.949982					+	1						biological regulation;biosynthetic process;cellular biosynthetic process;cellular macromolecule biosynthetic process;cellular macromolecule metabolic process;cellular metabolic process;cellular nitrogen compound metabolic process;cellular process;cellular response to stimulus;cellular response to stress;DNA dealkylation;DNA dealkylation involved in DNA repair;DNA metabolic process;DNA modificatio…	cell part;cytoplasm;intracellular organelle part;intracellular part;macromolecular complex;nuclear part;nucleoplasm;nucleoplasm part;organelle part;protein complex;transcription factor complex	binding;nucleic acid binding;RNA binding		AKAP7_NLS;KH_1
ATXN2	Ataxin-2	Q99700	140.28	0	-6.59306	-5.99697	-6.81131	-6.67456		-10.6754	-10.7018	-10.0278	-11.7404	9	3.62328	0.000225532	4.26737	1.78019					+	2						anatomical structure morphogenesis;biological regulation;cell differentiation;cell differentiation in hindbrain;cell part morphogenesis;cell projection morphogenesis;cell projection organization;cellular component assembly;cellular component assembly at cellular level;cellular component morphogenesis;cellular component organization;cellular component organization at cellular level;cellular compon…	cell part;cytoplasm;cytoplasmic part;Golgi apparatus;Golgi apparatus part;intracellular membrane-bounded organelle;intracellular non-membrane-bounded organelle;intracellular organelle;intracellular organelle part;intracellular part;macromolecular complex;membrane;membrane-bounded organelle;non-membrane-bounded organelle;nuclear part;nucleoplasm;organelle;organelle part;perinuclear region of cytop…	binding;epidermal growth factor receptor binding;growth factor receptor binding;nucleic acid binding;protein binding;protein C-terminus binding;receptor binding;RNA binding		LsmAD;PAM2;SM-ATX
ATXN2L	Ataxin-2-like protein	Q8WWM7	113.37	0	-2.28181	-1.20835	-1.88137	-2.28161		-6.50331	-6.10477	-5.57355	-6.33309	132	4.73895	0	4.2154	1.81379						0						biological regulation;cellular component assembly;cellular component assembly at cellular level;cellular component organization;cellular component organization at cellular level;cellular component organization or biogenesis;cellular component organization or biogenesis at cellular level;cellular macromolecular complex assembly;cellular macromolecular complex subunit organization;cellular process;…	cell part;cytoplasm;cytoplasmic part;intracellular non-membrane-bounded organelle;intracellular organelle;intracellular organelle part;intracellular part;macromolecular complex;membrane;non-membrane-bounded organelle;nuclear body;nuclear part;nuclear speck;nucleoplasm part;organelle;organelle part;ribonucleoprotein complex;RNA granule;stress granule			LsmAD;PAM2;SM-ATX
BAIAP2	Brain-specific angiogenesis inhibitor 1-associated protein 2	Q9UQB8	60.867	0	-7.67961	-6.38655	-7.38925	-7.4961		-10.3343	-10.2937	-10.3834	-12.4022	11	2.67952	0.000236659	3.61552	1.39464					+	1			+			actin crosslink formation;actin cytoskeleton organization;actin filament bundle assembly;actin filament organization;actin filament-based process;anatomical structure development;anatomical structure morphogenesis;axonogenesis;biological regulation;cell part morphogenesis;cell projection morphogenesis;cell projection organization;cell surface receptor linked signaling pathway;cellular component a…	cell part;cell projection;cytoplasm;cytoplasmic part;cytoskeleton;cytosol;extracellular membrane-bounded organelle;extracellular organelle;extracellular region part;extracellular vesicular exosome;filopodium;intracellular non-membrane-bounded organelle;intracellular organelle;intracellular organelle part;intracellular part;membrane;membrane-bounded organelle;membrane-bounded vesicle;neuron projec…	binding;binding, bridging;cytoskeletal adaptor activity;cytoskeletal protein binding;identical protein binding;proline-rich region binding;protein binding;protein binding, bridging;protein C-terminus binding	Adherens junction;Regulation of actin cytoskeleton	IMD;SH3_9
BCAS3	Breast carcinoma-amplified sequence 3	Q9H6U6	101.24	0	-4.73269	-3.88407	-4.59824	-4.5904		-11.7945	-9.36246	-11.3012	-8.89283	25	2.60603	0	5.88641	2.15009						0						anatomical structure formation involved in morphogenesis;angiogenesis;biological regulation;biosynthetic process;cellular biosynthetic process;cellular component organization;cellular component organization at cellular level;cellular component organization or biogenesis;cellular component organization or biogenesis at cellular level;cellular macromolecule biosynthetic process;cellular macromolecu…	cell leading edge;cell part;cell periphery;chromatin;chromosomal part;cytoplasm;cytoplasmic microtubule;cytoplasmic part;cytoskeletal part;cytoskeleton;intermediate filament cytoskeleton;intracellular membrane-bounded organelle;intracellular non-membrane-bounded organelle;intracellular organelle;intracellular organelle part;intracellular part;macromolecular complex;membrane-bounded organelle;micr…	acetyltransferase activator activity;beta-tubulin binding;binding;chromatin binding;cytoskeletal protein binding;enzyme activator activity;enzyme binding;enzyme regulator activity;histone acetyltransferase binding;histone binding;hormone receptor binding;nuclear hormone receptor binding;protein binding;receptor binding;transcription factor binding;tubulin binding		BCAS3;WD40
BECN1	Beclin-1	Q14457	51.896	0.0075586	-10.2622	-8.98374	-10.2852	-10.9198		-12.7128	-13.0964	-14.1156	-15.0702	2	2.70379	0.000237209	3.636	1.36272						0						anatomical structure development;autophagic vacuole assembly;autophagy;beta-amyloid metabolic process;biological regulation;catabolic process;cell communication;cell cycle process;cell development;cellular catabolic process;cellular component assembly;cellular component assembly at cellular level;cellular component organization;cellular component organization at cellular level;cellular component …	cell part;cell projection;cytoplasmic membrane-bounded vesicle;cytoplasmic part;cytoplasmic vesicle;cytosolic part;dendrite;endocytic vesicle;endoplasmic reticulum;endoplasmic reticulum membrane;endoplasmic reticulum part;endosomal part;endosome;endosome membrane;extrinsic to membrane;Golgi apparatus part;intracellular membrane-bounded organelle;intracellular organelle;intracellular organelle par…	binding;enzyme binding;kinase binding;phosphatidylinositol 3-kinase binding;protein binding	Regulation of autophagy	APG6;BH3
BICD2	Protein bicaudal D homolog 2	Q8TD16	93.532	0	-2.4993	-1.78044	-2.70638	-2.82088		-8.08207	-9.362	-5.46269	-2.71509	89	1.1359	0.00154925	3.95371	1.13221						0						anatomical structure morphogenesis;biological regulation;cellular component assembly;cellular component assembly at cellular level;cellular component movement;cellular component organization;cellular component organization at cellular level;cellular component organization or biogenesis;cellular component organization or biogenesis at cellular level;cellular localization;cellular macromolecular co…	cell part;cytoplasm;cytoplasmic part;cytoplasmic vesicle;cytoskeleton;cytosol;extracellular region part;Golgi apparatus;Golgi apparatus part;host cell cytoplasm part;host cell part;host cell viral assembly compartment;host intracellular membrane-bounded organelle;host intracellular organelle;host intracellular part;intracellular membrane-bounded organelle;intracellular non-membrane-bounded organe…	binding;binding, bridging;cytoskeletal adaptor activity;cytoskeletal protein binding;dynactin binding;dynein binding;enzyme binding;G-protein-coupled receptor binding;GTPase binding;protein binding;protein binding, bridging;proteinase activated receptor binding;Rab GTPase binding;Ras GTPase binding;receptor binding;small GTPase binding;structural constituent of cytoskeleton;structural molecule ac…		BicD
BIN3	Bridging integrator 3	Q9NQY0	29.665	0	-7.0289	-6.27533	-6.93549	-7.2257		-11.783	-12.9169	-10.3087	-12.6737	12	2.7656	0.000246512	5.05423	1.92546						0						actin cytoskeleton organization;actin filament organization;actin filament-based process;anatomical structure development;anatomical structure morphogenesis;barrier septum formation;biological regulation;cell development;cell growth;cell migration;cell morphogenesis;cell motility;cellular component assembly;cellular component assembly at cellular level;cellular component morphogenesis;cellular co…	actin filament;cell part;cytoplasm;cytoskeletal part;intracellular organelle part;intracellular part;macromolecular complex;organelle part;protein complex	binding;binding, bridging;cytoskeletal adaptor activity;cytoskeletal protein binding;protein binding;protein binding, bridging		BAR
BIRC6	Baculoviral IAP repeat-containing protein 6	Q9NR09	530.25	0	-6.48519	-5.52904	-6.51542	-6.06028		-13.1885	-14.2607	-14.7824	-14.4031	10	5.37948	0	8.01118	3.32099					+	2						anatomical structure development;apoptosis;biological regulation;cell cycle phase;cell cycle process;cell death;cell division;cellular component organization;cellular component organization at cellular level;cellular component organization or biogenesis;cellular component organization or biogenesis at cellular level;cellular macromolecule metabolic process;cellular metabolic process;cellular proc…	cell part;cytoplasmic part;cytoskeletal part;endosome;Golgi apparatus part;intracellular membrane-bounded organelle;intracellular organelle;intracellular organelle part;intracellular part;membrane;membrane-bounded organelle;microtubule organizing center;midbody;organelle;organelle part;spindle pole;trans-Golgi network	acid-amino acid ligase activity;catalytic activity;cysteine-type endopeptidase inhibitor activity;endopeptidase inhibitor activity;endopeptidase regulator activity;enzyme inhibitor activity;enzyme regulator activity;ligase activity;ligase activity, forming carbon-nitrogen bonds;peptidase inhibitor activity;peptidase regulator activity;small conjugating protein ligase activity;ubiquitin-protein li…	Ubiquitin mediated proteolysis	BIR;DUF3643;UQ_con
BRK1	Protein BRICK1	Q8WUW1	8.7448	0	-5.82411	-4.87213	-6.01287	-5.45308		-9.31395	-9.11029	-8.66381	-9.05096	14	3.96571	0.000146814	3.4942	1.52873					+	1						actin cytoskeleton organization;actin filament-based process;biological regulation;cell motility;cell surface receptor linked signaling pathway;cellular component assembly;cellular component movement;cellular component organization;cellular component organization at cellular level;cellular component organization or biogenesis;cellular component organization or biogenesis at cellular level;cellula…	cell part;cell projection;cytoplasmic part;cytoskeleton;cytosol;extracellular membrane-bounded organelle;extracellular organelle;extracellular region part;extracellular vesicular exosome;intracellular non-membrane-bounded organelle;intracellular organelle;intracellular part;lamellipodium;macromolecular complex;membrane-bounded organelle;membrane-bounded vesicle;non-membrane-bounded organelle;orga…	binding;protein binding;protein complex binding	Regulation of actin cytoskeleton
BTF3	Transcription factor BTF3	P20290	22.168	0	-4.73617	-3.45045	-4.90935	-5.22107		-9.31975	-10.0791	-9.66561	-10.3241	12	3.97347	0	5.26787	2.15161						0						biological regulation;biosynthetic process;cellular biosynthetic process;cellular macromolecule biosynthetic process;cellular macromolecule metabolic process;cellular metabolic process;cellular nitrogen compound metabolic process;cellular process;chordate embryonic development;developmental process;embryo development;embryo development ending in birth or egg hatching;establishment of localization…	cell part;cytoplasm;intracellular membrane-bounded organelle;intracellular organelle;intracellular part;membrane-bounded organelle;nucleus;organelle			NAC
BTF3L4	Transcription factor BTF3 homolog 4	Q96K17	17.27	0	-5.45262	-5.18475	-6.9347	-5.54408		-9.54872	-10.4425	-10.321	-13.1807	10	2.46713	0.000214575	5.09417	1.76514					+	2										NAC
C12orf57	Protein C10	Q99622	13.178	0	-7.69721	-6.45654	-6.92207	-7.25265		-11.3724	-10.6455	-13.3654	-14.2649	3	2.26531	0.000211155	5.32992	1.8484						0							cell part;cytoplasm;intracellular part			DUF4511
C16orf70	UPF0183 protein C16orf70	Q9BSU1	47.524	0	-6.55002	-5.8198	-6.05771	-6.19669		-12.605	-14.409	-14.1783	-13.4573	7	4.04923	0	7.50636	3.08359						0										UPF0183
C17orf75	Protein Njmu-R1	Q9HAS0	44.621	0.0025952	-10.8659	-8.76283	-8.91117	-10.9252		-13.3122	-11.5732	-13.0367	-13.1008	1	2.04272	0.00155157	2.88946	1.06376						0										Njmu-R1
C2CD5	C2 domain-containing protein 5	Q86YS7	110.45	0	-4.1167	-2.49198	-3.0464	-3.43698		-11.1836	-8.91361	-7.66798	-8.96977	62	2.83656	0	5.91072	2.10568						0						biological regulation;cell surface receptor linked signaling pathway;cellular component organization;cellular component organization at cellular level;cellular component organization or biogenesis;cellular component organization or biogenesis at cellular level;cellular localization;cellular macromolecule localization;cellular membrane fusion;cellular membrane organization;cellular process;cellula…	cell cortex;cell part;cell projection membrane;cell projection part;cytoplasm;cytoplasmic part;cytoplasmic vesicle membrane;cytoplasmic vesicle part;cytoskeletal part;intracellular organelle part;intracellular part;leading edge membrane;membrane;membrane part;microtubule organizing center;organelle membrane;organelle part;plasma membrane;plasma membrane part;ruffle membrane;vesicle membrane	binding;calcium ion binding;calcium-dependent phospholipid binding;cation binding;ion binding;lipid binding;metal ion binding;phospholipid binding		C2
CALD1	Caldesmon	Q05682	93.23	0	-4.6592	-3.76338	-4.37831	-4.2838		-6.7817	-6.69613	-6.29609	-6.05067	41	3.85089	0.00202063	2.18497	0.969414					+	5	+					cellular component movement;cellular process;multicellular organismal process;muscle contraction;muscle system process;system process	actin cap;actin cytoskeleton;cell cortex part;cell part;contractile fiber;cytoplasmic part;cytoskeletal part;cytoskeleton;cytosol;intracellular non-membrane-bounded organelle;intracellular organelle;intracellular organelle part;intracellular part;membrane;myofibril;non-membrane-bounded organelle;organelle;organelle part;plasma membrane	actin binding;binding;calmodulin binding;cytoskeletal protein binding;protein binding;tropomyosin binding	Vascular smooth muscle contraction	Caldesmon
CAMK2G	Calcium/calmodulin-dependent protein kinase type II subunit gamma;Calcium/calmodulin-dependent protein kinase type II subunit delta;Calcium/calmodulin-dependent protein kinase type II subunit beta	Q13555;Q13557;Q13554	62.606	0	-7.19029	-6.49562	-7.34578	-7.2206		-11.982	-11.4119	-11.8563	-12.0104	5	5.59541	0	4.75209	2.12446					+	1						activation of meiosis involved in egg activation;anatomical structure development;biological regulation;calcium ion homeostasis;calcium ion transport;calcium-mediated signaling;cation homeostasis;cation transport;cell communication;cell cycle process;cell differentiation;cell growth;cell growth involved in cardiac muscle cell development;cell surface receptor linked signaling pathway;cell-cell si…	axon part;calcium channel complex;cation channel complex;cell body;cell junction;cell part;cell projection part;cell-cell contact zone;cell-cell junction;cytoplasm;cytoplasmic part;cytoplasmic vesicle membrane;cytoplasmic vesicle part;cytoskeletal part;cytosol;endocytic vesicle membrane;endoplasmic reticulum membrane;endoplasmic reticulum part;initial segment;intercalated disc;intracellular membr…	adenyl nucleotide binding;adenyl ribonucleotide binding;ATP binding;binding;calcium-dependent protein serine/threonine phosphatase activity;calmodulin binding;calmodulin-dependent protein kinase activity;catalytic activity;channel inhibitor activity;channel regulator activity;cytoskeletal protein binding;hydrolase activity;hydrolase activity, acting on ester bonds;identical protein binding;ion ch…	Calcium signaling pathway;ErbB signaling pathway;Gastric acid secretion;Glioma;GnRH signaling pathway;ko05152;Long-term potentiation;Melanogenesis;Neurotrophin signaling pathway;Olfactory transduction;Oocyte meiosis;Phototransduction - fly;Wnt signaling pathway	CaMKII_AD;Pkinase
CAMSAP1	Calmodulin-regulated spectrin-associated protein 1	Q5T5Y3	177.97	0	-4.93469	-3.52853	-4.48918	-4.53938		-11.6376	-9.4344	-9.7562	-12.6842	49	2.78905	0	6.50515	2.29926						0						biological regulation;cell projection organization;cellular component organization;cellular component organization at cellular level;cellular component organization or biogenesis;cellular component organization or biogenesis at cellular level;cellular process;cytoskeleton organization;neuron projection development;organelle organization;regulation of anatomical structure morphogenesis;regulation …	cell part;cytoplasm;cytoskeletal part;intracellular organelle part;intracellular part;macromolecular complex;microtubule;organelle part;protein complex	binding;calmodulin binding;cytoskeletal protein binding;microtubule binding;protein binding;spectrin binding;tubulin binding		CAMSAP_CH;CAMSAP_CKK
CAMSAP2	Calmodulin-regulated spectrin-associated protein 2	Q08AD1	168.09	0	-10.4463	-9.1114	-9.22552	-11.0351		-13.3437	-14.6292	-12.7593	-13.9027	1	2.97725	0.000258883	3.70413	1.41566						0						biological regulation;cellular component organization;cellular component organization at cellular level;cellular component organization or biogenesis;cellular component organization or biogenesis at cellular level;cellular process;cytoskeleton organization;microtubule cytoskeleton organization;microtubule-based process;organelle organization;regulation of biological process;regulation of cellular…	cell part;cytoplasm;intracellular part	binding;cytoskeletal protein binding;microtubule binding;microtubule minus-end binding;protein binding;tubulin binding		CAMSAP_CKK;CH
CAMSAP3	Calmodulin-regulated spectrin-associated protein 3	Q9P1Y5	134.75	0	-11.4203	-8.462	-8.8388	-9.66214		-13.1121	-12.9005	-12.5942	-13.0837	1	1.87336	0.00136735	3.32684	1.24673						0						biological adhesion;biological regulation;cell adhesion;cell junction maintenance;cell junction organization;cell-cell adhesion;cell-cell junction maintenance;cell-cell junction organization;cellular component maintenance;cellular component maintenance at cellular level;cellular component organization;cellular component organization at cellular level;cellular component organization or biogenesis;…	adherens junction;anchoring junction;cell junction;cell part;cell-cell adherens junction;cell-cell junction;cytoplasm;intracellular part;zonula adherens	binding;cytoskeletal protein binding;microtubule binding;microtubule minus-end binding;protein binding;tubulin binding		CAMSAP_CKK;CH
CAPN1	Calpain-1 catalytic subunit	P07384	81.889	0	-6.7196	-5.69438	-5.82868	-6.62859		-7.86118	-8.38887	-7.88236	-8.45765	15	2.78163	0.0042363	1.9297	0.835395				+		0						biological regulation;catabolic process;cellular catabolic process;cellular component disassembly;cellular component disassembly at cellular level;cellular component organization;cellular component organization at cellular level;cellular component organization or biogenesis;cellular component organization or biogenesis at cellular level;cellular macromolecule metabolic process;cellular metabolic …	adherens junction;anchoring junction;cell junction;cell part;cell-substrate adherens junction;cell-substrate junction;cytoplasm;cytoplasmic part;cytosol;extracellular membrane-bounded organelle;extracellular organelle;extracellular region part;extracellular vesicular exosome;focal adhesion;intracellular part;membrane;membrane-bounded organelle;membrane-bounded vesicle;organelle;plasma membrane;ve…	binding;calcium ion binding;calcium-dependent cysteine-type endopeptidase activity;catalytic activity;cation binding;cysteine-type endopeptidase activity;cysteine-type peptidase activity;endopeptidase activity;hydrolase activity;ion binding;metal ion binding;peptidase activity;peptidase activity, acting on L-amino acid peptides	Alzheimer's disease;Apoptosis;Protein processing in endoplasmic reticulum	Calpain_III;EF-hand_6;Peptidase_C2
CARD11	Caspase recruitment domain-containing protein 11	Q9BXL7	133.28	0	-4.3495	-2.86902	-3.70604	-3.77772		-8.9796	-12.4926	-8.13774	-9.40557	41	2.29357	0	6.0783	2.02753			+			0						activation of immune response;activation of innate immune response;antigen receptor-mediated signaling pathway;biological regulation;cell surface receptor linked signaling pathway;cellular metabolic process;cellular nitrogen compound metabolic process;cellular process;cellular response to stimulus;defense response;immune response;immune response-activating cell surface receptor signaling pathway;…	cell part;cytoplasm;cytoplasmic part;cytosol;extracellular membrane-bounded organelle;extracellular organelle;extracellular region part;extracellular vesicular exosome;immunological synapse;intracellular part;membrane;membrane part;membrane raft;membrane-bounded organelle;membrane-bounded vesicle;organelle;plasma membrane;plasma membrane part;vesicle	binding;CARD domain binding;catalytic activity;guanylate kinase activity;kinase activity;nucleobase-containing compound kinase activity;nucleotide kinase activity;phosphotransferase activity, phosphate group as acceptor;protein binding;protein domain specific binding;transferase activity;transferase activity, transferring phosphorus-containing groups	B cell receptor signaling pathway;T cell receptor signaling pathway	CARD
CCDC132	Coiled-coil domain-containing protein 132	Q96JG6	111.17	0	-10.4701	-6.78262	-7.59009	-6.51074		-12.6769	-13.9158	-12.8448	-14.6641	1	2.44672	0.000263682	5.68698	1.88279						0							cell part;extracellular membrane-bounded organelle;extracellular organelle;extracellular region part;extracellular vesicular exosome;membrane;membrane-bounded organelle;membrane-bounded vesicle;organelle;vesicle			DUF2450;DUF2451
CCDC53	WASH complex subunit CCDC53	Q9Y3C0	21.172	0	-6.55959	-7.07466	-5.90984	-6.40458		-12.8798	-14.0321	-12.9859	-13.1793	5	5.84359	0	6.78211	2.87983						0						establishment of localization;establishment of protein localization;protein transport;transport	actin cytoskeleton;cell part;cytoplasmic part;cytoskeleton;early endosome;endosome;intracellular membrane-bounded organelle;intracellular non-membrane-bounded organelle;intracellular organelle;intracellular part;macromolecular complex;membrane-bounded organelle;non-membrane-bounded organelle;organelle;protein complex;WASH complex			DUF2360
CCDC6	Coiled-coil domain-containing protein 6	Q16204	53.29	0	-3.10323	-2.30902	-2.92992	-3.03424		-6.5871	-6.98156	-6.92983	-7.20738	74	5.33904	0	4.08237	1.83683						0							cell part;cytoplasm;cytoskeleton;intracellular non-membrane-bounded organelle;intracellular organelle;intracellular part;non-membrane-bounded organelle;organelle	structural constituent of cytoskeleton;structural molecule activity	Pathways in cancer;Thyroid cancer	DUF2046
CCDC85C	Coiled-coil domain-containing protein 85C	A6NKD9	45.209	0	-7.23666	-6.62699	-7.7208	-7.30056		-13.3668	-14.8049	-14.206	-12.1038	7	3.21193	0	6.39914	2.43578						0						anatomical structure development;cerebral cortex development;developmental process	apical junction complex;cell junction;cell-cell junction;occluding junction;tight junction			DUF2216
CCSER2	Serine-rich coiled-coil domain-containing protein 2	Q9H7U1	93.547	0.0017331	-8.01443	-7.70334	-8.60424	-9.48163		-12.1826	-14.497	-13.9193	-13.5895	1	3.61496	0	5.09619	1.93883						0						cellular component organization;cellular component organization at cellular level;cellular component organization or biogenesis;cellular component organization or biogenesis at cellular level;cellular process;cytoskeleton organization;microtubule bundle formation;microtubule cytoskeleton organization;microtubule-based process;organelle organization	cell part;cytoskeleton;intracellular non-membrane-bounded organelle;intracellular organelle;intracellular part;microtubule cytoskeleton;non-membrane-bounded organelle;organelle
CDC20	Cell division cycle protein 20 homolog	Q12834	54.722	0	-8.54128	-7.45351	-8.57049	-8.63479		-11.0612	-11.8336	-11.3721	-10.7702	5	3.63774	0.000732809	2.95927	1.25235						0						activation of anaphase-promoting complex activity;anaphase-promoting complex-dependent proteasomal ubiquitin-dependent protein catabolic process;biological regulation;catabolic process;cell cycle;cell cycle checkpoint;cell cycle phase;cell cycle process;cell division;cellular catabolic process;cellular component organization;cellular component organization at cellular level;cellular component org…	cell part;centrosome;cytoplasm;cytoplasmic part;cytoskeletal part;cytosol;intracellular membrane-bounded organelle;intracellular non-membrane-bounded organelle;intracellular organelle;intracellular organelle part;intracellular part;macromolecular complex;membrane-bounded organelle;microtubule organizing center;non-membrane-bounded organelle;nuclear part;nucleoplasm;nucleus;organelle;organelle par…	binding;enzyme binding;protein binding;protein C-terminus binding	Cell cycle;Cell cycle - yeast;Meiosis - yeast;Oocyte meiosis;Ubiquitin mediated proteolysis	WD40
CDV3	Protein CDV3 homolog	Q9UKY7	27.335	0	-7.22678	-5.98143	-6.57153	-6.64951		-12.7365	-13.1509	-13.7746	-11.8866	6	4.44597	0	6.27983	2.54165					+	1						cell proliferation	cell part;cytoplasm;intracellular non-membrane-bounded organelle;intracellular organelle;intracellular organelle part;intracellular part;membrane;non-membrane-bounded organelle;nuclear part;nucleolus;organelle;organelle part;plasma membrane			CDV3
CEP170	Centrosomal protein of 170 kDa	Q5SW79	175.29	0	-6.12616	-5.62369	-6.34036	-6.20128		-12.943	-12.7568	-10.5536	-9.84859	16	2.30785	0.000230435	5.45265	1.95121					+	1						biological regulation;cellular component organization;cellular component organization at cellular level;cellular component organization or biogenesis;cellular component organization or biogenesis at cellular level;cellular localization;cellular process;lipid localization;lipid particle organization;lipid storage;localization;macromolecule localization;mitochondrion localization;negative regulatio…	cell part;centriole;centrosome;cytoplasm;cytoplasmic part;cytoskeletal part;cytosol;intracellular membrane-bounded organelle;intracellular non-membrane-bounded organelle;intracellular organelle;intracellular organelle part;intracellular part;lipid particle;macromolecular complex;membrane;membrane-bounded organelle;microtubule;microtubule organizing center;microtubule organizing center part;mitoch…	binding;identical protein binding;protein binding		CEP170_C;FHA;Perilipin
CEP192	Centrosomal protein of 192 kDa	Q8TEP8	279.11	0	-3.44484	-2.498	-3.15029	-2.61538		-9.11672	-9.10345	-9.13646	-8.32983	95	5.94101	0	5.99449	2.60841						0						biological regulation;cell cycle;cell cycle process;cellular component assembly;cellular component assembly at cellular level;cellular component organization;cellular component organization at cellular level;cellular component organization or biogenesis;cellular component organization or biogenesis at cellular level;cellular process;centrosome duplication;centrosome organization;cytoskeleton orga…	cell part;centriole;centrosome;cytoplasm;cytoplasmic part;cytoskeletal part;cytosol;intracellular non-membrane-bounded organelle;intracellular organelle;intracellular organelle part;intracellular part;microtubule organizing center;microtubule organizing center part;non-membrane-bounded organelle;organelle;organelle part;pericentriolar material	binding;enzyme binding;phosphatase binding;protein binding
CEP85	Centrosomal protein of 85 kDa	Q6P2H3	85.638	0	-6.23837	-6.5065	-8.33307	-7.25511		-12.7594	-13.2602	-10.9715	-12.2871	6	3.59829	0	5.23626	1.95447						0							cell part;centrosome;cytoplasm;cytoplasmic part;cytoskeletal part;Golgi apparatus;intracellular membrane-bounded organelle;intracellular non-membrane-bounded organelle;intracellular organelle;intracellular organelle part;intracellular part;membrane-bounded organelle;microtubule organizing center;non-membrane-bounded organelle;nuclear part;nucleolus;organelle;organelle part;spindle pole
CEP97	Centrosomal protein of 97 kDa	Q8IW35	96.98	0	-5.91367	-5.10206	-6.31889	-5.84571		-13.1425	-11.0404	-12.7741	-11.9678	14	3.9561	0	6.43614	2.5429						0						cell projection organization;cellular component organization;cellular component organization at cellular level;cellular component organization or biogenesis;cellular component organization or biogenesis at cellular level;cellular process;organelle organization	cell part;centrosome;cytoplasm;cytoplasmic part;cytoskeletal part;cytosol;intracellular non-membrane-bounded organelle;intracellular organelle;intracellular organelle part;intracellular part;macromolecular complex;microtubule organizing center;non-membrane-bounded organelle;organelle;organelle part;protein complex
CGN	Cingulin	Q9P2M7	136.38	0	-3.3583	-3.80892	-5.31687	-3.78358		-11.4617	-13.2037	-13.6763	-12.7446	48	4.96753	0	8.70464	3.29577						0						anatomical structure morphogenesis;biological regulation;cell junction assembly;cell junction organization;cell morphogenesis;cell morphogenesis involved in differentiation;cell surface receptor linked signaling pathway;cell-cell junction assembly;cell-cell junction organization;cellular component assembly;cellular component assembly at cellular level;cellular component morphogenesis;cellular com…	cell junction;cell part;cell-cell junction;cytoskeletal part;intracellular organelle part;intracellular part;macromolecular complex;myosin complex;occluding junction;organelle part;protein complex;tight junction	actin binding;binding;catalytic activity;cytoskeletal protein binding;hydrolase activity;hydrolase activity, acting on acid anhydrides;hydrolase activity, acting on acid anhydrides, in phosphorus-containing anhydrides;motor activity;nucleoside-triphosphatase activity;protein binding;pyrophosphatase activity	Tight junction	Myosin_tail_1
CHMP4B	Charged multivesicular body protein 4b	Q9H444	24.95	0	-8.6058	-7.62934	-8.60304	-8.31298		-13.3689	-13.0617	-10.0986	-10.2905	2	1.58602	0.00149763	3.41713	1.17635					+	2						biological regulation;cell cycle process;cellular component assembly;cellular component organization;cellular component organization at cellular level;cellular component organization or biogenesis;cellular component organization or biogenesis at cellular level;cellular process;cytokinetic cell separation;cytokinetic process;endosome transport;establishment of chromosome localization;establishment…	cell part;cytoplasm;cytoplasmic part;cytosol;endosomal part;endosome;endosome membrane;ESCRT III complex;extracellular membrane-bounded organelle;extracellular organelle;extracellular region part;extracellular vesicular exosome;internal side of plasma membrane;intracellular membrane-bounded organelle;intracellular organelle;intracellular organelle part;intracellular part;late endosome membrane;ma…	binding;identical protein binding;protein binding;protein dimerization activity;protein homodimerization activity	Endocytosis	Snf7
CHORDC1	Cysteine and histidine-rich domain-containing protein 1	Q9UHD1	37.489	0	-6.23801	-5.44303	-5.32965	-5.66511		-13.8498	-12.7323	-12.5007	-13.2036	12	5.51794	0	7.40263	3.13688					+	1						biological regulation;cellular macromolecule metabolic process;cellular metabolic process;cellular process;cellular protein metabolic process;chaperone-mediated protein folding;macromolecule metabolic process;metabolic process;negative regulation of catalytic activity;negative regulation of kinase activity;negative regulation of molecular function;negative regulation of protein kinase activity;ne…		binding;cation binding;heat shock protein binding;Hsp90 protein binding;ion binding;metal ion binding;protein binding;transition metal ion binding;zinc ion binding		CHORD;CS
CIAPIN1	Anamorsin	Q6FI81	33.582	0	-7.98072	-7.12378	-7.95251	-7.74665		-12.846	-11.0596	-13.5018	-10.1795	5	2.01573	0.000244019	4.19582	1.50064					+	2						anatomical structure development;apoptosis;biological regulation;biosynthetic process;cell death;cellular biosynthetic process;cellular metabolic process;cellular process;cofactor biosynthetic process;cofactor metabolic process;death;developmental process;hemopoiesis;hemopoietic or lymphoid organ development;iron-sulfur cluster assembly;metabolic process;metallo-sulfur cluster assembly;negative r…	cell part;cytoplasm;cytoplasmic part;intracellular non-membrane-bounded organelle;intracellular organelle;intracellular organelle part;intracellular part;membrane-enclosed lumen;mitochondrial intermembrane space;mitochondrial part;non-membrane-bounded organelle;nuclear part;nucleolus;nucleoplasm;organelle;organelle envelope lumen;organelle part	2 iron, 2 sulfur cluster binding;binding;cation binding;electron carrier activity;ion binding;iron-sulfur cluster binding;metal cluster binding;metal ion binding		CIAPIN1
CISD3	CDGSH iron-sulfur domain-containing protein 3, mitochondrial	P0C7P0	14.215	0	-9.13228	-4.59551	-7.91482	-8.90289		-9.74203	-9.4938	-12.7718	-9.05324	4	0.995605	0.00538607	2.62885	0.785332						0							cell part;cytoplasmic part;intracellular membrane-bounded organelle;intracellular organelle;intracellular part;membrane-bounded organelle;mitochondrion;organelle	2 iron, 2 sulfur cluster binding;binding;cation binding;ion binding;iron-sulfur cluster binding;metal cluster binding;metal ion binding		zf-CDGSH
CLINT1	Clathrin interactor 1	Q14677	68.259	0	-8.70209	-7.98729	-9.20452	-8.10793		-12.4644	-10.4444	-9.90785	-10.3359	3	1.70794	0.00365217	2.28769	0.867704					+	2						cellular component assembly;cellular component assembly at cellular level;cellular component organization;cellular component organization at cellular level;cellular component organization or biogenesis;cellular component organization or biogenesis at cellular level;cellular macromolecular complex assembly;cellular macromolecular complex subunit organization;cellular membrane organization;cellular…	cell part;clathrin-coated vesicle;coated vesicle;cytoplasmic membrane-bounded vesicle;cytoplasmic part;cytoplasmic vesicle;cytosol;Golgi apparatus;intracellular membrane-bounded organelle;intracellular organelle;intracellular organelle part;intracellular part;membrane;membrane-bounded organelle;membrane-bounded vesicle;nuclear part;nucleoplasm;organelle;organelle part;perinuclear region of cytopl…	binding;clathrin binding;lipid binding;protein binding		ENTH
CLPX	ATP-dependent Clp protease ATP-binding subunit clpX-like, mitochondrial	O76031	69.223	0	-9.52979	-8.63858	-9.25684	-8.70112		-13.7032	-10.5302	-10.1708	-10.3663	3	1.10483	0.00792421	2.16101	0.753612						0						biological regulation;cellular macromolecule metabolic process;cellular metabolic process;cellular process;cellular protein metabolic process;macromolecule metabolic process;metabolic process;positive regulation of catalytic activity;positive regulation of hydrolase activity;positive regulation of molecular function;positive regulation of peptidase activity;primary metabolic process;protein foldi…	cell part;cytoplasm;cytoplasmic part;endopeptidase Clp complex;intracellular membrane-bounded organelle;intracellular non-membrane-bounded organelle;intracellular organelle;intracellular organelle lumen;intracellular organelle part;intracellular part;macromolecular complex;membrane;membrane-bounded organelle;membrane-enclosed lumen;mitochondrial endopeptidase Clp complex;mitochondrial inner membr…	adenyl nucleotide binding;adenyl ribonucleotide binding;ATP binding;ATPase activity;binding;catalytic activity;cation binding;enzyme activator activity;enzyme regulator activity;hydrolase activity;hydrolase activity, acting on acid anhydrides;hydrolase activity, acting on acid anhydrides, in phosphorus-containing anhydrides;ion binding;metal ion binding;nucleoside-triphosphatase activity;nucleoti…	Cell cycle - Caulobacter	AAA_2;ClpB_D2-small
CNOT10	CCR4-NOT transcription complex subunit 10	Q9H9A5	82.309	0	-5.92196	-4.25759	-4.92208	-5.62128		-13.3688	-12.7045	-12.3463	-11.4867	18	4.97956	0	7.29584	2.87168						0						biological regulation;biosynthetic process;catabolic process;cellular biosynthetic process;cellular catabolic process;cellular macromolecule biosynthetic process;cellular macromolecule catabolic process;cellular macromolecule metabolic process;cellular metabolic process;cellular nitrogen compound metabolic process;cellular process;gene expression;gene silencing;gene silencing by RNA;macromolecule…	CCR4-NOT complex;cell part;cytoplasmic part;cytosol;intracellular membrane-bounded organelle;intracellular organelle;intracellular organelle part;intracellular part;macromolecular complex;membrane;membrane-bounded organelle;nuclear part;nucleoplasm part;nucleus;organelle;organelle part;protein complex;transcription factor complex		RNA degradation	TPR_1
CNOT11	CCR4-NOT transcription complex subunit 11	Q9UKZ1	55.215	0	-7.08219	-4.45103	-5.89049	-5.87917		-12.6726	-9.73462	-12.1146	-13.1066	13	3.05404	0	6.08139	2.07925					+	1						biological regulation;biosynthetic process;catabolic process;cell proliferation;cellular biosynthetic process;cellular catabolic process;cellular macromolecule biosynthetic process;cellular macromolecule catabolic process;cellular macromolecule metabolic process;cellular metabolic process;cellular nitrogen compound metabolic process;cellular process;gene expression;gene silencing;gene silencing b…	CCR4-NOT complex;cell part;cytoplasmic part;cytosol;intracellular membrane-bounded organelle;intracellular organelle;intracellular organelle part;intracellular part;macromolecular complex;membrane-bounded organelle;nuclear part;nucleoplasm part;nucleus;organelle;organelle part;protein complex;transcription factor complex			DUF2363
CNOT3	CCR4-NOT transcription complex subunit 3	O75175	81.871	0	-5.05302	-3.51136	-4.03531	-4.93807		-12.2446	-8.87162	-9.57171	-9.41232	36	2.72691	0	5.64063	1.98585						0						biological regulation;biosynthetic process;catabolic process;cell differentiation;cellular biosynthetic process;cellular catabolic process;cellular developmental process;cellular macromolecule biosynthetic process;cellular macromolecule catabolic process;cellular macromolecule metabolic process;cellular metabolic process;cellular nitrogen compound metabolic process;cellular process;developmental …	CCR4-NOT complex;cell part;cytoplasmic mRNA processing body;cytoplasmic part;cytosol;intracellular membrane-bounded organelle;intracellular non-membrane-bounded organelle;intracellular organelle;intracellular organelle part;intracellular part;macromolecular complex;membrane-bounded organelle;non-membrane-bounded organelle;nuclear part;nucleoplasm part;nucleus;organelle;organelle part;protein comp…		RNA degradation	NOT2_3_5;Not3
CNOT6	CCR4-NOT transcription complex subunit 6-like;CCR4-NOT transcription complex subunit 6	Q96LI5;Q9ULM6	63.001	0	-9.93495	-7.76771	-6.96584	-7.45049		-13.5698	-12.9714	-13.0854	-11.4186	1	2.81224	0.000206226	4.73154	1.68697						0						biological regulation;biosynthetic process;catabolic process;cellular biosynthetic process;cellular catabolic process;cellular macromolecule biosynthetic process;cellular macromolecule catabolic process;cellular macromolecule metabolic process;cellular metabolic process;cellular nitrogen compound metabolic process;cellular process;exonucleolytic nuclear-transcribed mRNA catabolic process involved…	CCR4-NOT complex;cell part;cytoplasm;cytoplasmic part;cytosol;intracellular membrane-bounded organelle;intracellular organelle;intracellular organelle part;intracellular part;macromolecular complex;membrane;membrane-bounded organelle;nuclear part;nucleoplasm part;nucleus;organelle;organelle part;protein complex;transcription factor complex	3'-5' exonuclease activity;3'-5'-exoribonuclease activity;binding;catalytic activity;cation binding;exonuclease activity;exonuclease activity, active with either ribo- or deoxyribonucleic acids and producing 5'-phosphomonoesters;exoribonuclease activity;exoribonuclease activity, producing 5'-phosphomonoesters;hydrolase activity;hydrolase activity, acting on ester bonds;ion binding;metal ion bindi…	RNA degradation	Exo_endo_phos;LRR_8
CNOT7	CCR4-NOT transcription complex subunit 7	Q9UIV1	32.745	0	-5.16026	-3.73589	-4.24569	-5.52355		-12.3872	-9.17014	-12.5247	-9.30056	18	2.47442	0	6.1793	2.04816					+	2						biological regulation;biosynthetic process;carbohydrate metabolic process;catabolic process;cellular biosynthetic process;cellular catabolic process;cellular component assembly;cellular component assembly at cellular level;cellular component organization;cellular component organization at cellular level;cellular component organization or biogenesis;cellular component organization or biogenesis at…	CCR4-NOT complex;cell part;cytoplasmic mRNA processing body;cytoplasmic part;cytosol;intracellular membrane-bounded organelle;intracellular non-membrane-bounded organelle;intracellular organelle;intracellular organelle part;intracellular part;macromolecular complex;membrane;membrane-bounded organelle;non-membrane-bounded organelle;nuclear part;nucleoplasm part;nucleus;organelle;organelle part;pro…	3'-5' exonuclease activity;3'-5'-exoribonuclease activity;binding;catalytic activity;cation binding;exonuclease activity;exonuclease activity, active with either ribo- or deoxyribonucleic acids and producing 5'-phosphomonoesters;exoribonuclease activity;exoribonuclease activity, producing 5'-phosphomonoesters;hydrolase activity;hydrolase activity, acting on ester bonds;ion binding;metal ion bindi…	RNA degradation	CAF1
CNP	2,3-cyclic-nucleotide 3-phosphodiesterase	P09543	47.578	0	-9.01641	-7.9747	-9.12375	-8.85869		-10.155	-9.78357	-12.1274	-13.4074	3	1.31193	0.00329024	2.62497	0.907768					+	1						adult behavior;adult locomotory behavior;aging;anatomical structure development;anatomical structure morphogenesis;axonogenesis;behavior;biological regulation;catabolic process;cell communication;cell differentiation;cell part morphogenesis;cell projection morphogenesis;cell projection organization;cell-cell signaling;cellular catabolic process;cellular component morphogenesis;cellular component …	cell part;cell projection;cytoplasm;cytoplasmic membrane-bounded vesicle;cytoplasmic part;cytoplasmic vesicle;cytoskeletal part;extracellular membrane-bounded organelle;extracellular organelle;extracellular region part;extracellular space;extracellular vesicular exosome;intracellular membrane-bounded organelle;intracellular organelle;intracellular organelle part;intracellular part;macromolecular …	2',3'-cyclic-nucleotide 3'-phosphodiesterase activity;binding;catalytic activity;cyclic nucleotide binding;cyclic-nucleotide phosphodiesterase activity;hydrolase activity;hydrolase activity, acting on ester bonds;nucleic acid binding;nucleotide binding;phosphoric diester hydrolase activity;phosphoric ester hydrolase activity;RNA binding		CNPase
COPE	Coatomer subunit epsilon	O14579	34.482	0	-5.85729	-4.80412	-6.58566	-5.9996		-10.7233	-9.98602	-13.1414	-8.55629	5	1.98624	0.000147632	4.79009	1.58198					+	2						cellular component organization;cellular component organization at cellular level;cellular component organization or biogenesis;cellular component organization or biogenesis at cellular level;cellular process;COPI coating of Golgi vesicle;ER to Golgi vesicle-mediated transport;establishment of localization;establishment of localization in cell;establishment of protein localization;Golgi transport…	cell part;COPI vesicle coat;cytoplasmic part;cytoplasmic vesicle part;cytosol;Golgi apparatus;Golgi apparatus part;intracellular membrane-bounded organelle;intracellular organelle;intracellular organelle part;intracellular part;macromolecular complex;membrane coat;membrane part;membrane-bounded organelle;nuclear part;nucleoplasm;organelle;organelle part;protein complex;vesicle coat	structural molecule activity		Coatomer_E
CRYBG3	Very large A-kinase anchor protein	Q68DQ2	330.63	0	-5.08173	-4.41485	-5.41084	-5.22367		-8.08664	-8.0223	-7.74198	-7.37807	18	4.0893	0.000787194	2.77447	1.22211						0								binding;carbohydrate binding		Crystall;Ricin_B_lectin
CSNK1A1	Casein kinase I isoform alpha	P48729	38.914	0	-6.78646	-6.65664	-6.99229	-7.14413		-13.1023	-13.9563	-13.1784	-13.8202	8	5.33248	0	6.61944	2.95045					+	2						anatomical structure morphogenesis;biological regulation;cell cycle phase;cell cycle process;cell division;cell morphogenesis;cell surface receptor linked signaling pathway;cellular component morphogenesis;cellular component organization;cellular component organization at cellular level;cellular component organization or biogenesis;cellular component organization or biogenesis at cellular level;c…	cell part;cell projection;centrosome;chromosomal part;cilium;condensed chromosome kinetochore;cytoplasm;cytoplasmic part;cytoskeletal part;cytosol;intracellular membrane-bounded organelle;intracellular non-membrane-bounded organelle;intracellular organelle;intracellular organelle part;intracellular part;kinetochore;macromolecular complex;membrane;membrane-bounded organelle;microtubule organizing …	adenyl nucleotide binding;adenyl ribonucleotide binding;ATP binding;binding;catalytic activity;kinase activity;nucleotide binding;phosphotransferase activity, alcohol group as acceptor;protein kinase activity;protein serine/threonine kinase activity;purine nucleotide binding;purine ribonucleoside triphosphate binding;purine ribonucleotide binding;ribonucleotide binding;transferase activity;transf…	Hedgehog signaling pathway;Wnt signaling pathway	Pkinase
CSNK2A3	Casein kinase II subunit alpha 3;Casein kinase II subunit alpha	Q8NEV1;P68400	45.219	0	-7.34432	-5.89763	-5.83582	-6.90315		-10.7775	-13.146	-9.25763	-11.0272	7	2.24661	0.00015407	4.55687	1.58051						0						axon guidance;biological regulation;biosynthetic process;cell cycle;cell cycle checkpoint;cell surface receptor linked signaling pathway;cellular biosynthetic process;cellular macromolecule biosynthetic process;cellular macromolecule metabolic process;cellular metabolic process;cellular nitrogen compound metabolic process;cellular process;cellular protein metabolic process;cellular response to st…	cell part;chromatin remodeling complex;chromosomal part;cytoplasmic part;cytosol;histone deacetylase complex;intracellular membrane-bounded organelle;intracellular organelle;intracellular organelle part;intracellular part;macromolecular complex;membrane;membrane-bounded organelle;nuclear chromosome part;nuclear part;nucleoplasm part;nucleus;NuRD complex;organelle;organelle part;plasma membrane;pr…	adenyl nucleotide binding;adenyl ribonucleotide binding;ATP binding;binding;catalytic activity;heat shock protein binding;Hsp90 protein binding;kinase activity;nucleotide binding;phosphotransferase activity, alcohol group as acceptor;protein binding;protein kinase activity;protein N-terminus binding;protein serine/threonine kinase activity;purine nucleotide binding;purine ribonucleoside triphosph…	Adherens junction;Circadian rhythm - plant;Measles;Ribosome biogenesis in eukaryotes;Tight junction;Wnt signaling pathway	Pkinase
CSNK2B	Casein kinase II subunit beta	P67870	24.942	0	-7.55633	-5.69185	-7.19729	-6.85825		-13.3505	-12.9939	-14.579	-14.4402	7	4.77942	0	7.01498	2.73569					+	1						adiponectin-mediated signaling pathway;anatomical structure morphogenesis;axon guidance;biological regulation;cell cycle;cell surface receptor linked signaling pathway;cellular component assembly;cellular component assembly at cellular level;cellular component organization;cellular component organization at cellular level;cellular component organization or biogenesis;cellular component organizati…	cell part;cytoplasm;cytoplasmic part;cytosol;extracellular membrane-bounded organelle;extracellular organelle;extracellular region part;extracellular vesicular exosome;intracellular membrane-bounded organelle;intracellular organelle;intracellular part;macromolecular complex;membrane-bounded organelle;membrane-bounded vesicle;nucleus;organelle;protein complex;protein kinase CK2 complex;vesicle	binding;cation binding;chromatin binding;enzyme regulator activity;identical protein binding;ion binding;kinase regulator activity;metal ion binding;protein binding;protein domain specific binding;protein kinase regulator activity;receptor binding;transcription factor binding	Adherens junction;Circadian rhythm - plant;Measles;Ribosome biogenesis in eukaryotes;Tight junction;Wnt signaling pathway	CK_II_beta
CTTNBP2NL	CTTNBP2 N-terminal-like protein	Q9P2B4	70.157	0	-4.81677	-4.00745	-4.77979	-4.72124		-10.475	-11.4101	-11.3826	-9.5876	35	3.77232	0	6.13252	2.47834					+	3						biological regulation;cellular macromolecule metabolic process;cellular metabolic process;cellular process;cellular protein metabolic process;dephosphorylation;macromolecule metabolic process;macromolecule modification;metabolic process;negative regulation of biological process;negative regulation of cellular process;negative regulation of molecular function;negative regulation of transmembrane t…	actin cytoskeleton;cell part;cytoplasm;cytoskeleton;intracellular non-membrane-bounded organelle;intracellular organelle;intracellular part;non-membrane-bounded organelle;organelle	binding;enzyme binding;phosphatase binding;protein binding;protein phosphatase 2A binding;protein phosphatase binding		CortBP2
CUL7	Cullin-7	Q14999	191.16	0	-4.74761	-2.97433	-3.59976	-2.92855		-13.3223	-13.1356	-13.4391	-10.419	82	3.83881	0	9.01642	3.17733						0						anatomical structure development;anatomical structure morphogenesis;biological regulation;catabolic process;cell cycle cytokinesis;cell cycle process;cell differentiation;cell morphogenesis;cell morphogenesis involved in differentiation;cellular catabolic process;cellular component morphogenesis;cellular component organization;cellular component organization at cellular level;cellular component o…	anaphase-promoting complex;cell part;centrosome;Cul7-RING ubiquitin ligase complex;cullin-RING ubiquitin ligase complex;cytoplasm;cytoplasmic part;cytoskeletal part;cytosol;Golgi apparatus;intracellular membrane-bounded organelle;intracellular non-membrane-bounded organelle;intracellular organelle;intracellular organelle part;intracellular part;macromolecular complex;membrane-bounded organelle;mi…		Ubiquitin mediated proteolysis	APC10;Cul7;Cullin
CUL9	Cullin-9	Q8IWT3	281.23	0	-7.60991	-7.52874	-8.68161	-7.73424		-14.457	-13.474	-14.1945	-13.0413	1	4.95858	0	5.90306	2.43808						0						biological regulation;catabolic process;cellular catabolic process;cellular component organization;cellular component organization at cellular level;cellular component organization or biogenesis;cellular component organization or biogenesis at cellular level;cellular macromolecule catabolic process;cellular macromolecule metabolic process;cellular metabolic process;cellular process;cellular prote…	cell part;cullin-RING ubiquitin ligase complex;cytoplasm;intracellular part;macromolecular complex;protein complex;ubiquitin ligase complex	adenyl nucleotide binding;adenyl ribonucleotide binding;ATP binding;binding;cation binding;ion binding;metal ion binding;nucleotide binding;purine nucleotide binding;purine ribonucleoside triphosphate binding;purine ribonucleotide binding;ribonucleotide binding;transition metal ion binding;zinc ion binding		APC10;Cul7;Cullin;IBR
CXorf67	Uncharacterized protein CXorf67	Q86X51	51.893	0	-3.5013	-1.87021	-2.56625	-2.96295		-6.60314	-5.41886	-5.01702	-5.64386	112	3.06184	0.000755877	2.94554	1.18725						0							cell part;intracellular organelle part;intracellular part;nuclear part;nucleoplasm;organelle part
CYLD	Ubiquitin carboxyl-terminal hydrolase CYLD	Q9NQC7	107.31	0	-8.17751	-7.12823	-8.09009	-7.93816		-13.52	-14.401	-13.1554	-13.661	3	5.46857	0	5.85088	2.4843						0						activation of immune response;activation of innate immune response;biological regulation;catabolic process;cell cycle;cell death;cell surface receptor linked signaling pathway;cellular catabolic process;cellular macromolecule catabolic process;cellular macromolecule metabolic process;cellular metabolic process;cellular process;cellular protein metabolic process;cellular response to stimulus;cytop…	cell part;centrosome;cytoplasmic part;cytoskeletal part;cytosol;extrinsic to internal side of plasma membrane;extrinsic to membrane;extrinsic to plasma membrane;intracellular non-membrane-bounded organelle;intracellular organelle;intracellular organelle part;intracellular part;macromolecular complex;membrane part;microtubule;microtubule organizing center;non-membrane-bounded organelle;nuclear par…	binding;catalytic activity;cation binding;cysteine-type peptidase activity;enzyme binding;hydrolase activity;ion binding;kinase binding;metal ion binding;peptidase activity;peptidase activity, acting on L-amino acid peptides;proline-rich region binding;protein binding;protein kinase binding;small conjugating protein-specific protease activity;transition metal ion binding;ubiquitin-specific protea…	Osteoclast differentiation;RIG-I-like receptor signaling pathway	CAP_GLY;UCH
DBNL	Drebrin-like protein	Q9UJU6	48.207	0	-6.01091	-4.98164	-5.5633	-5.77202		-8.95936	-9.32666	-8.8464	-8.95688	26	4.03518	0.000143631	3.44036	1.53334					+	2						activation of JUN kinase activity;activation of MAPK activity;anatomical structure morphogenesis;apoptosis;biological regulation;cell death;cell part morphogenesis;cell projection morphogenesis;cell projection organization;cellular component assembly;cellular component assembly at cellular level;cellular component disassembly;cellular component disassembly at cellular level;cellular component dis…	cell cortex;cell junction;cell part;cell projection;clathrin coated vesicle membrane;coated vesicle membrane;cytoplasm;cytoplasmic part;cytoplasmic vesicle membrane;cytoplasmic vesicle part;cytoskeletal part;cytosol;dendrite;extracellular membrane-bounded organelle;extracellular organelle;extracellular region part;extracellular vesicular exosome;Golgi apparatus part;Golgi membrane;intracellular n…	actin binding;actin filament binding;binding;cytoskeletal protein binding;enzyme activator activity;enzyme regulator activity;protein binding		Cofilin_ADF;SH3_9
DCP1A	mRNA-decapping enzyme 1A	Q9NPI6	63.278	0	-3.69997	-2.25504	-2.7657	-3.40887		-8.69661	-9.21922	-7.87041	-8.46301	48	4.8062	0	5.52992	2.27731						0						catabolic process;cellular catabolic process;cellular macromolecule catabolic process;cellular macromolecule metabolic process;cellular metabolic process;cellular nitrogen compound metabolic process;cellular process;exonucleolytic nuclear-transcribed mRNA catabolic process involved in deadenylation-dependent decay;gene expression;macromolecule catabolic process;macromolecule metabolic process;met…	cell part;cytoplasmic mRNA processing body;cytoplasmic part;cytosol;intracellular membrane-bounded organelle;intracellular non-membrane-bounded organelle;intracellular organelle;intracellular part;macromolecular complex;membrane;membrane-bounded organelle;non-membrane-bounded organelle;nucleus;organelle;ribonucleoprotein complex;RNA granule	binding;catalytic activity;hydrolase activity;identical protein binding;protein binding	RNA degradation	DCP1
DCP1B	mRNA-decapping enzyme 1B	Q8IZD4	67.722	0	-2.20053	-1.02215	-1.85793	-1.94077		-7.23173	-6.28069	-6.00034	-6.13345	104	4.7304	0	4.65621	1.95783						0						biological regulation;catabolic process;cellular catabolic process;cellular macromolecule catabolic process;cellular macromolecule metabolic process;cellular metabolic process;cellular nitrogen compound metabolic process;cellular process;deadenylation-dependent decapping of nuclear-transcribed mRNA;deadenylation-independent decapping of nuclear-transcribed mRNA;exonucleolytic nuclear-transcribed …	cell part;cytoplasm;cytoplasmic mRNA processing body;cytoplasmic part;cytosol;intracellular membrane-bounded organelle;intracellular non-membrane-bounded organelle;intracellular organelle;intracellular part;macromolecular complex;membrane;membrane-bounded organelle;non-membrane-bounded organelle;nucleus;organelle;ribonucleoprotein complex;RNA granule	binding;catalytic activity;enzyme regulator activity;hydrolase activity;mRNA binding;nucleic acid binding;RNA 7-methylguanosine cap binding;RNA binding;RNA cap binding	RNA degradation	DCP1
DCUN1D4	DCN1-like protein 4	Q92564	34.067	0	-10.0315	-7.22111	-9.25396	-9.4969		-13.0948	-13.849	-11.8461	-13.9934	3	2.68499	0.000153179	4.19496	1.50512						0							cell part;intracellular membrane-bounded organelle;intracellular organelle;intracellular part;membrane-bounded organelle;nucleus;organelle			Cullin_binding
DDHD1	Phospholipase DDHD1	Q8NEL9	100.43	0	-5.23386	-4.59283	-6.27007	-5.77251		-11.7757	-11.374	-11.6612	-11.0062	19	4.14721	0	5.98696	2.49564						0						catabolic process;lipid catabolic process;lipid metabolic process;metabolic process;primary metabolic process	cell part;cytoplasm;intracellular part	binding;catalytic activity;cation binding;hydrolase activity;ion binding;metal ion binding		DDHD
DENND4A	C-myc promoter-binding protein	Q7Z401	209.24	0	-4.4125	-3.59068	-4.20883	-4.49964		-13.7676	-9.41952	-10.3384	-11.0488	37	2.40636	0	6.9657	2.35464						0						biological regulation;biosynthetic process;cellular biosynthetic process;cellular macromolecule biosynthetic process;cellular macromolecule metabolic process;cellular metabolic process;cellular nitrogen compound metabolic process;cellular process;macromolecule biosynthetic process;macromolecule metabolic process;metabolic process;nitrogen compound metabolic process;nucleic acid metabolic process;…	cell part;intracellular membrane-bounded organelle;intracellular organelle;intracellular part;membrane-bounded organelle;nucleus;organelle	binding;DNA binding;enzyme regulator activity;GTPase regulator activity;guanyl-nucleotide exchange factor activity;nucleic acid binding;nucleoside-triphosphatase regulator activity;Rab guanyl-nucleotide exchange factor activity;Ras guanyl-nucleotide exchange factor activity;small GTPase regulator activity		dDENN;DENN;uDENN
DEPTOR	DEP domain-containing mTOR-interacting protein	Q8TB45	46.293	0	-11.01	-9.55893	-7.44656	-9.03411		-14.592	-14.0344	-13.0076	-13.5372	3	2.36963	0.00016208	4.53042	1.61233			+			0						biological regulation;cellular component organization;cellular component organization or biogenesis;cellular process;cellular response to stimulus;intracellular signal transduction;negative regulation of biological process;negative regulation of catalytic activity;negative regulation of cell communication;negative regulation of cell size;negative regulation of cellular process;negative regulation…	cell part;intracellular			DEP
DERL1	Derlin-1	Q9BUN8	28.8	0	-7.83376	-7.90262	-10.429	-8.42995		-14.21	-9.86509	-10.13	-9.96778	1	0.961271	0.00737228	2.39437	0.743716						0						biological regulation;catabolic process;cellular catabolic process;cellular macromolecule catabolic process;cellular macromolecule metabolic process;cellular metabolic process;cellular process;cellular response to chemical stimulus;cellular response to organic substance;cellular response to stimulus;cellular response to stress;cellular response to topologically incorrect protein;cellular response…	cell part;cytoplasmic part;cytoplasmic ubiquitin ligase complex;early endosome;endoplasmic reticulum;endoplasmic reticulum part;endosome;ER ubiquitin ligase complex;Hrd1p ubiquitin ligase complex;integral to endoplasmic reticulum membrane;integral to membrane;integral to organelle membrane;intracellular membrane-bounded organelle;intracellular organelle;intracellular organelle part;intracellular …	binding;enzyme binding;MHC class I protein binding;MHC protein binding;protease binding;protein binding;receptor activity;receptor binding	Amyotrophic lateral sclerosis (ALS);Protein processing in endoplasmic reticulum	DER1
DHX29	ATP-dependent RNA helicase DHX29	Q7Z478	155.23	0	-4.49876	-2.85539	-3.66579	-3.98858		-11.9568	-8.13791	-7.8028	-8.32887	50	2.09025	0.000185965	5.30448	1.74946						0						cellular macromolecule metabolic process;cellular metabolic process;cellular nitrogen compound metabolic process;cellular process;macromolecule metabolic process;metabolic process;nitrogen compound metabolic process;nucleic acid metabolic process;nucleobase-containing compound metabolic process;primary metabolic process;RNA metabolic process;RNA processing	cell part;cytoplasmic part;eukaryotic 43S preinitiation complex;intracellular membrane-bounded organelle;intracellular organelle;intracellular part;macromolecular complex;membrane-bounded organelle;mitochondrion;nucleus;organelle;ribonucleoprotein complex;translation preinitiation complex	adenyl nucleotide binding;adenyl ribonucleotide binding;ATP binding;ATPase activity;ATPase activity, coupled;ATP-dependent helicase activity;ATP-dependent RNA helicase activity;binding;catalytic activity;helicase activity;hydrolase activity;hydrolase activity, acting on acid anhydrides;hydrolase activity, acting on acid anhydrides, in phosphorus-containing anhydrides;nucleic acid binding;nucleosi…		DEAD;HA2;Helicase_C;OB_NTP_bind
DIAPH1	Protein diaphanous homolog 1	O60610	141.35	0.0041667	-11.9731	-9.04211	-9.26353	-11.9203		-11.5103	-12.84	-12.2244	-15.5743	1	1.07517	0.005596	2.48748	0.777169					+	2						actin cytoskeleton organization;actin filament organization;actin filament polymerization;actin filament-based process;actin polymerization or depolymerization;biological regulation;cell projection organization;cellular component assembly;cellular component assembly at cellular level;cellular component organization;cellular component organization at cellular level;cellular component organization …	cell part;cell projection;cell projection membrane;cell projection part;cytoplasmic part;cytoskeletal part;cytosol;intracellular non-membrane-bounded organelle;intracellular organelle;intracellular organelle part;intracellular part;leading edge membrane;membrane part;mitotic spindle;neuron projection;non-membrane-bounded organelle;organelle;organelle part;plasma membrane part;ruffle membrane;spin…	binding;ion channel binding;protein binding;receptor binding	Focal adhesion;Regulation of actin cytoskeleton;Shigellosis	Drf_DAD;Drf_FH1;Drf_FH3;Drf_GBD;FH2
DIS3L	DIS3-like exonuclease 1	Q8TF46	120.79	0	-9.1206	-7.52431	-8.64785	-8.11667		-14.945	-13.5537	-12.2913	-14.9025	1	3.09111	0	5.57077	2.04805						0						catabolic process;cellular catabolic process;cellular macromolecule catabolic process;cellular macromolecule metabolic process;cellular metabolic process;cellular nitrogen compound metabolic process;cellular process;macromolecule catabolic process;macromolecule metabolic process;metabolic process;mRNA catabolic process;mRNA metabolic process;ncRNA catabolic process;ncRNA metabolic process;ncRNA p…	cell part;centrosome;cytoplasm;cytoplasmic exosome (RNase complex);cytoplasmic part;cytoskeletal part;exosome (RNase complex);intracellular non-membrane-bounded organelle;intracellular organelle;intracellular organelle part;intracellular part;macromolecular complex;membrane;microtubule organizing center;non-membrane-bounded organelle;nuclear exosome (RNase complex);nuclear part;organelle;organell…	3'-5' exonuclease activity;3'-5'-exoribonuclease activity;binding;catalytic activity;enzyme binding;exonuclease activity;exonuclease activity, active with either ribo- or deoxyribonucleic acids and producing 5'-phosphomonoesters;exoribonuclease activity;exoribonuclease activity, producing 5'-phosphomonoesters;hydrolase activity;hydrolase activity, acting on ester bonds;nuclease activity;nucleic a…
DLGAP5	Disks large-associated protein 5	Q15398	95.114	0	-8.21944	-7.49854	-7.84462	-7.44003		-12.9058	-9.49597	-14.6169	-9.44426	1	1.25095	0.00159938	3.86507	1.17137						0						biological regulation;cell cycle process;cell proliferation;cellular component movement;cellular metabolic process;cellular process;chromosome movement towards spindle pole;dephosphorylation;establishment of chromosome localization;establishment of localization;establishment of localization in cell;establishment of organelle localization;metabolic process;microtubule-based movement;microtubule-ba…	cell part;centrosome;cytoplasm;cytoplasmic part;cytoskeletal part;intracellular membrane-bounded organelle;intracellular non-membrane-bounded organelle;intracellular organelle;intracellular organelle part;intracellular part;membrane-bounded organelle;microtubule organizing center;non-membrane-bounded organelle;nucleus;organelle;organelle part;spindle pole centrosome	catalytic activity;hydrolase activity;hydrolase activity, acting on ester bonds;phosphatase activity;phosphoprotein phosphatase activity;phosphoric ester hydrolase activity		GKAP
DNAJA3	DnaJ homolog subfamily A member 3, mitochondrial	Q96EY1	52.488	0.0040519	-9.3676	-8.59174	-8.74125	-9.81501		-11.2393	-14.6129	-13.0696	-11.1055	2	1.66814	0.00145411	3.37792	1.17295					+	1						activation of caspase activity;activation-induced cell death of T cells;aging;apoptosis;biological regulation;biosynthetic process;cell activation;cell aging;cell death;cell differentiation;cellular biosynthetic process;cellular component organization;cellular component organization at cellular level;cellular component organization or biogenesis;cellular component organization or biogenesis at ce…	cell junction;cell part;cytoplasm;cytoplasmic part;cytosol;extrinsic to membrane;extrinsic to plasma membrane;intracellular membrane-bounded organelle;intracellular non-membrane-bounded organelle;intracellular organelle;intracellular organelle lumen;intracellular organelle part;intracellular part;membrane;membrane part;membrane-bounded organelle;membrane-enclosed lumen;mitochondrial matrix;mitoch…	adenyl nucleotide binding;adenyl ribonucleotide binding;ATP binding;binding;cation binding;chaperone binding;cytokine receptor binding;enzyme binding;interferon-gamma receptor binding;ion binding;kinase binding;metal ion binding;NF-kappaB binding;nucleotide binding;protein binding;protein kinase binding;purine nucleotide binding;purine ribonucleoside triphosphate binding;purine ribonucleotide bin…		CTDII;DnaJ;DnaJ_CXXCXGXG
DNAJB1	DnaJ homolog subfamily B member 1	P25685	38.044	0	-5.16518	-4.03177	-4.3367	-4.88254		-7.8609	-7.85381	-6.9637	-7.92233	35	3.9054	0.0004859	3.04614	1.29937					+	5	+					biological regulation;cellular macromolecule metabolic process;cellular metabolic process;cellular process;cellular protein metabolic process;cellular response to heat;cellular response to stimulus;cellular response to stress;chaperone cofactor-dependent protein refolding;chaperone mediated protein folding requiring cofactor;chaperone-mediated protein folding;'de novo' posttranslational protein f…	cell part;cytoplasm;cytoplasmic part;cytosol;extracellular membrane-bounded organelle;extracellular organelle;extracellular region part;extracellular vesicular exosome;intracellular membrane-bounded organelle;intracellular non-membrane-bounded organelle;intracellular organelle;intracellular organelle part;intracellular part;membrane;membrane-bounded organelle;membrane-bounded vesicle;non-membrane…	ATPase activator activity;ATPase binding;ATPase regulator activity;binding;chaperone binding;enzyme activator activity;enzyme binding;enzyme regulator activity;heat shock protein binding;Hsp70 protein binding;nucleoside-triphosphatase regulator activity;protein binding;unfolded protein binding	Protein processing in endoplasmic reticulum	CTDII;DnaJ
DNAJB5	DnaJ homolog subfamily B member 5	O75953	39.133	0	-8.39258	-7.30157	-7.19302	-8.83345		-14.4476	-11.0766	-9.85563	-10.2085	6	1.41591	0.00156325	3.46692	1.10971						0						biological regulation;cellular macromolecule metabolic process;cellular metabolic process;cellular process;cellular protein metabolic process;macromolecule metabolic process;metabolic process;negative regulation of biological process;negative regulation of biosynthetic process;negative regulation of cellular biosynthetic process;negative regulation of cellular macromolecule biosynthetic process;n…	cell part;cytoplasmic part;cytosol;intracellular membrane-bounded organelle;intracellular organelle;intracellular part;membrane-bounded organelle;nucleus;organelle	binding;chaperone binding;protein binding		CTDII;DnaJ
DNM1	Dynamin-1	Q05193	97.407	0	-6.49149	-4.97358	-5.52945	-5.92564		-9.38972	-13.9426	-10.5791	-10.9514	16	2.12708	0.000200758	5.48567	1.81667						0						axon guidance;biological regulation;cell surface receptor linked signaling pathway;cellular component organization;cellular component organization at cellular level;cellular component organization or biogenesis;cellular component organization or biogenesis at cellular level;cellular macromolecule metabolic process;cellular membrane organization;cellular metabolic process;cellular process;cellular…	cell part;cytoplasmic part;cytoskeletal part;extracellular membrane-bounded organelle;extracellular organelle;extracellular region part;extracellular vesicular exosome;intracellular organelle part;intracellular part;macromolecular complex;membrane;membrane coat;membrane part;membrane-bounded organelle;membrane-bounded vesicle;microtubule;organelle;organelle part;plasma membrane;protein complex;ve…	binding;catalytic activity;enzyme binding;GTP binding;GTPase activity;guanyl nucleotide binding;guanyl ribonucleotide binding;hydrolase activity;hydrolase activity, acting on acid anhydrides;hydrolase activity, acting on acid anhydrides, in phosphorus-containing anhydrides;identical protein binding;kinase binding;nucleoside-triphosphatase activity;nucleotide binding;protein binding;protein kinase…	Bacterial invasion of epithelial cells;Endocrine and other factor-regulated calcium reabsorption;Endocytosis;Fc gamma R-mediated phagocytosis	Dynamin_M;GED;PH
DNM1L	Dynamin-1-like protein	O00429	81.876	0	-1.74321	-0.65183	-1.41308	-1.77181		-3.16309	-4.91353	-4.71787	-5.25324	149	2.60895	0.000766972	3.11695	1.23132					+	1						anatomical structure morphogenesis;apoptosis;apoptotic mitochondrial changes;biological regulation;cell death;cell part morphogenesis;cellular component assembly;cellular component assembly at cellular level;cellular component disassembly;cellular component disassembly at cellular level;cellular component disassembly involved in apoptosis;cellular component morphogenesis;cellular component organi…	cell junction;cell part;clathrin coated vesicle membrane;coated pit;coated vesicle membrane;cytoplasm;cytoplasmic part;cytoplasmic vesicle membrane;cytoplasmic vesicle part;cytoskeletal part;cytosol;Golgi apparatus;intracellular membrane-bounded organelle;intracellular organelle;intracellular organelle part;intracellular part;macromolecular complex;membrane;membrane part;membrane-bounded organell…	binding;catalytic activity;enzyme binding;GTP binding;GTPase activity;guanyl nucleotide binding;guanyl ribonucleotide binding;hydrolase activity;hydrolase activity, acting on acid anhydrides;hydrolase activity, acting on acid anhydrides, in phosphorus-containing anhydrides;identical protein binding;lipid binding;nucleoside-triphosphatase activity;nucleotide binding;protein binding;protein dimeriz…	Bacterial invasion of epithelial cells;Endocrine and other factor-regulated calcium reabsorption;Endocytosis;Fc gamma R-mediated phagocytosis	Dynamin_M;GED
DNM2	Dynamin-2	P50570	98.063	0	-9.71322	-9.42892	-9.09302	-10.2499		-12.5256	-14.0182	-13.4563	-13.8153	1	3.86033	0.000174342	3.83258	1.58939				+	+	1						anatomical structure morphogenesis;antigen processing and presentation;antigen processing and presentation of exogenous antigen;antigen processing and presentation of exogenous peptide antigen;antigen processing and presentation of exogenous peptide antigen via MHC class II;antigen processing and presentation of peptide antigen;antigen processing and presentation of peptide antigen via MHC class …	adherens junction;anchoring junction;cell junction;cell part;cell projection;cell projection part;cell-substrate adherens junction;cell-substrate junction;coated pit;cytoplasm;cytoplasmic part;cytoplasmic vesicle membrane;cytoplasmic vesicle part;cytoskeletal part;cytosol;dendritic spine;endocytic vesicle membrane;extracellular membrane-bounded organelle;extracellular organelle;extracellular regi…	binding;catalytic activity;cytoskeletal protein binding;enzyme binding;GTP binding;GTPase activity;guanyl nucleotide binding;guanyl ribonucleotide binding;hydrolase activity;hydrolase activity, acting on acid anhydrides;hydrolase activity, acting on acid anhydrides, in phosphorus-containing anhydrides;microtubule binding;nucleoside-triphosphatase activity;nucleotide binding;protein binding;protei…	Bacterial invasion of epithelial cells;Endocrine and other factor-regulated calcium reabsorption;Endocytosis;Fc gamma R-mediated phagocytosis	Dynamin_M;GED;PH
DNMBP	Dynamin-binding protein	Q6XZF7	177.35	0	-6.01585	-4.83318	-6.33654	-5.89747		-14.6814	-11.6875	-12.9612	-12.1622	12	3.39826	0	7.10229	2.59783						0						biological regulation;cellular process;cellular response to stimulus;intracellular signal transduction;regulation of biological process;regulation of cellular process;response to stimulus;signal transduction	cell junction;cell part;cytoplasmic part;cytoskeleton;Golgi apparatus part;Golgi stack;intracellular non-membrane-bounded organelle;intracellular organelle;intracellular organelle part;intracellular part;non-membrane-bounded organelle;organelle;organelle part;synapse	enzyme regulator activity;GTPase regulator activity;guanyl-nucleotide exchange factor activity;nucleoside-triphosphatase regulator activity;Ras guanyl-nucleotide exchange factor activity;Rho guanyl-nucleotide exchange factor activity;small GTPase regulator activity		BAR;RhoGEF;SH3_1;SH3_2;SH3_9
DOCK7	Dedicator of cytokinesis protein 7	Q96N67	242.56	0	-3.59602	-2.82353	-3.68325	-3.70659		-8.23287	-8.37628	-7.48507	-7.48257	71	5.01902	0	4.44185	1.91576					+	2						anatomical structure morphogenesis;axonogenesis;biological regulation;blood coagulation;cell differentiation;cell part morphogenesis;cell projection morphogenesis;cell projection organization;cell recognition;cell-cell recognition;cellular component morphogenesis;cellular component organization;cellular component organization at cellular level;cellular component organization or biogenesis;cellula…	adherens junction;anchoring junction;axon;basal part of cell;cell junction;cell leading edge;cell part;cell projection;cell projection part;cell-substrate adherens junction;cell-substrate junction;cytoplasm;cytoplasmic part;cytosol;focal adhesion;growth cone;intracellular part;membrane;neuron projection;perinuclear region of cytoplasm;site of polarized growth	binding;enzyme binding;enzyme regulator activity;GTPase binding;GTPase regulator activity;guanyl-nucleotide exchange factor activity;nucleoside-triphosphatase regulator activity;protein binding;Rac GTPase binding;Ras GTPase binding;Rho GTPase binding;small GTPase binding		Ded_cyto;DOCK-C2;DUF3398
DVL1	Segment polarity protein dishevelled homolog DVL-1;Putative segment polarity protein dishevelled homolog DVL1P1	O14640;P54792	75.186	0	-2.20163	-1.34869	-1.95249	-1.59398		-5.55577	-6.30373	-5.80536	-5.32205	102	5.05207	0.00024424	3.97253	1.74033						0						anatomical structure development;anatomical structure morphogenesis;axon extension;axon guidance;behavior;behavioral interaction between organisms;biological regulation;biosynthetic process;canonical Wnt receptor signaling pathway;cell growth;cell part morphogenesis;cell projection morphogenesis;cell projection organization;cell surface receptor linked signaling pathway;cellular biosynthetic proc…	axon;cell body;cell part;cell projection;cell projection part;clathrin-coated vesicle;coated vesicle;cytoplasm;cytoplasmic membrane-bounded vesicle;cytoplasmic part;cytoplasmic vesicle;cytoskeletal part;cytosol;dendrite;growth cone;intracellular membrane-bounded organelle;intracellular organelle;intracellular organelle part;intracellular part;macromolecular complex;membrane;membrane-bounded organ…	binding;enzyme binding;frizzled binding;G-protein-coupled receptor binding;identical protein binding;kinase binding;protein binding;protein kinase binding;receptor binding	Basal cell carcinoma;Melanogenesis;Notch signaling pathway;Pathways in cancer;Wnt signaling pathway	DEP;Dishevelled;DIX;Dsh_C;PDZ
DVL2	Segment polarity protein dishevelled homolog DVL-2	O14641	78.947	0	0.1934	1.02913	0.58885	0.99641		-3.27391	-2.92462	-2.62528	-2.52785	275	4.93878	0.000173203	3.53986	1.5671						0						anatomical structure development;anatomical structure formation involved in morphogenesis;anatomical structure morphogenesis;biological regulation;biosynthetic process;canonical Wnt receptor signaling pathway;canonical Wnt receptor signaling pathway involved in regulation of cell proliferation;cell surface receptor linked signaling pathway;cellular biosynthetic process;cellular localization;cellu…	apical part of cell;cell part;clathrin-coated endocytic vesicle;clathrin-coated vesicle;coated vesicle;cytoplasm;cytoplasmic membrane-bounded vesicle;cytoplasmic part;cytoplasmic vesicle;cytosol;endocytic vesicle;intracellular membrane-bounded organelle;intracellular organelle;intracellular part;membrane;membrane-bounded organelle;membrane-bounded vesicle;nucleus;organelle;plasma membrane;vesicle	binding;frizzled binding;G-protein-coupled receptor binding;identical protein binding;protein binding;receptor binding	Basal cell carcinoma;Melanogenesis;Notch signaling pathway;Pathways in cancer;Wnt signaling pathway	DEP;Dishevelled;DIX;Dsh_C;PDZ
DVL3	Segment polarity protein dishevelled homolog DVL-3	Q92997	78.054	0	-1.07218	-0.14778	-0.72946	-0.24455		-4.05239	-4.15701	-3.78525	-3.61106	162	4.26365	0.000141333	3.35293	1.49065						0						anatomical structure morphogenesis;biological regulation;canonical Wnt receptor signaling pathway;cardiac septum morphogenesis;cell surface receptor linked signaling pathway;cellular process;cellular response to stimulus;cochlea morphogenesis;developmental process;embryonic morphogenesis;intracellular signal transduction;negative regulation of biological process;negative regulation of canonical W…	cell part;cytoplasmic part;cytosol;intracellular part	beta-catenin binding;binding;enzyme binding;frizzled binding;G-protein-coupled receptor binding;protease binding;protein binding;protein dimerization activity;protein heterodimerization activity;receptor binding	Basal cell carcinoma;Melanogenesis;Notch signaling pathway;Pathways in cancer;Wnt signaling pathway	DEP;Dishevelled;DIX;Dsh_C;PDZ
DYNLL1	Dynein light chain 1, cytoplasmic;Dynein light chain 2, cytoplasmic	P63167;Q96FJ2	10.366	0	-6.50442	-5.6056	-5.69566	-5.39143		-9.24491	-9.31804	-7.79224	-8.42257	13	3.00988	0.00108787	2.89516	1.188					+	1						actin cytoskeleton organization;actin filament-based process;anatomical structure development;anatomical structure morphogenesis;antigen processing and presentation;antigen processing and presentation of exogenous antigen;antigen processing and presentation of exogenous peptide antigen;antigen processing and presentation of exogenous peptide antigen via MHC class II;antigen processing and present…	cell part;cell projection;centrosome;chromosomal part;cilium;cytoplasm;cytoplasmic dynein complex;cytoplasmic part;cytoskeletal part;cytosol;dynein complex;extracellular membrane-bounded organelle;extracellular organelle;extracellular region part;extracellular vesicular exosome;intracellular membrane-bounded organelle;intracellular non-membrane-bounded organelle;intracellular organelle;intracellu…	catalytic activity;enzyme regulator activity;hydrolase activity;hydrolase activity, acting on acid anhydrides;hydrolase activity, acting on acid anhydrides, in phosphorus-containing anhydrides;motor activity;nitric-oxide synthase regulator activity;nucleoside-triphosphatase activity;pyrophosphatase activity	Vasopressin-regulated water reabsorption	Dynein_light
ECD	Protein SGT1	O95905	72.757	0.0076982	-9.87128	-9.6827	-10.6575	-9.94914		-14.0807	-13.7869	-12.9215	-13.7734	1	4.39349	0.000166144	3.60048	1.54621						0						biological regulation;biosynthetic process;cell proliferation;cellular biosynthetic process;cellular macromolecule biosynthetic process;cellular macromolecule metabolic process;cellular metabolic process;cellular nitrogen compound metabolic process;cellular process;macromolecule biosynthetic process;macromolecule metabolic process;metabolic process;nitrogen compound metabolic process;nucleic acid…	cell part;cytoplasm;intracellular organelle part;intracellular part;nuclear part;nucleoplasm;organelle part	protein binding transcription factor activity;transcription coactivator activity;transcription cofactor activity;transcription factor binding transcription factor activity		SGT1
EDC3	Enhancer of mRNA-decapping protein 3	Q96F86	56.077	0	-3.0431	-1.57882	-2.07403	-2.75985		-8.93281	-9.05659	-7.42899	-9.75949	91	4.08034	0	6.43052	2.48114						0						catabolic process;cellular catabolic process;cellular macromolecule catabolic process;cellular macromolecule metabolic process;cellular metabolic process;cellular nitrogen compound metabolic process;cellular process;exonucleolytic nuclear-transcribed mRNA catabolic process involved in deadenylation-dependent decay;gene expression;macromolecule catabolic process;macromolecule metabolic process;met…	cell part;cytoplasmic mRNA processing body;cytoplasmic part;cytosol;intracellular non-membrane-bounded organelle;intracellular organelle;intracellular part;macromolecular complex;membrane;non-membrane-bounded organelle;organelle;ribonucleoprotein complex;RNA granule	binding;identical protein binding;nucleic acid binding;protein binding;RNA binding	RNA degradation	FDF;LSM14;YjeF_N
EDC4	Enhancer of mRNA-decapping protein 4	Q6P2E9	151.66	0	-3.31022	-1.60876	-2.61478	-3.51522		-11.7414	-8.67888	-6.71718	-7.09069	91	1.99955	0.000204633	5.79479	1.79869					+	2						catabolic process;cellular catabolic process;cellular macromolecule catabolic process;cellular macromolecule metabolic process;cellular metabolic process;cellular nitrogen compound metabolic process;cellular process;exonucleolytic nuclear-transcribed mRNA catabolic process involved in deadenylation-dependent decay;gene expression;macromolecule catabolic process;macromolecule metabolic process;met…	cell part;cytoplasm;cytoplasmic mRNA processing body;cytoplasmic part;cytosol;intracellular membrane-bounded organelle;intracellular non-membrane-bounded organelle;intracellular organelle;intracellular organelle part;intracellular part;macromolecular complex;membrane;membrane-bounded organelle;non-membrane-bounded organelle;nuclear part;nucleoplasm;nucleus;organelle;organelle part;ribonucleoprote…		RNA degradation
EEF2K	Eukaryotic elongation factor 2 kinase	O00418	82.143	0	-4.72036	-4.52116	-5.08591	-4.24732		-10.6795	-11.7781	-10.0679	-11.7139	30	3.87935	0	6.41617	2.61728						0						biological regulation;biosynthetic process;cell surface receptor linked signaling pathway;cellular biosynthetic process;cellular macromolecule biosynthetic process;cellular macromolecule metabolic process;cellular metabolic process;cellular process;cellular protein metabolic process;cellular response to chemical stimulus;cellular response to endogenous stimulus;cellular response to hormone stimul…	cell part;cytoplasm;cytoplasmic part;cytosol;intracellular part	adenyl nucleotide binding;adenyl ribonucleotide binding;ATP binding;binding;calcium ion binding;calmodulin binding;calmodulin-dependent protein kinase activity;catalytic activity;cation binding;elongation factor-2 kinase activity;ion binding;kinase activity;metal ion binding;nucleic acid binding;nucleotide binding;phosphotransferase activity, alcohol group as acceptor;protein binding;protein kina…		Alpha_kinase;Sel1
EIF3F	Eukaryotic translation initiation factor 3 subunit F	O00303	37.563	0	-7.83948	-6.22918	-7.00648	-8.12992		-14.0517	-8.77226	-9.95403	-13.5754	1	1.38851	0.000757246	4.28708	1.26862					+	1						biological regulation;biosynthetic process;cellular biosynthetic process;cellular component assembly;cellular component assembly at cellular level;cellular component organization;cellular component organization at cellular level;cellular component organization or biogenesis;cellular component organization or biogenesis at cellular level;cellular macromolecular complex assembly;cellular macromolec…	cell part;cytoplasmic part;cytosol;eukaryotic 43S preinitiation complex;eukaryotic 48S preinitiation complex;eukaryotic translation initiation factor 3 complex;intracellular part;macromolecular complex;membrane;protein complex;ribonucleoprotein complex;translation preinitiation complex	binding;catalytic activity;cysteine-type peptidase activity;hydrolase activity;nucleic acid binding;peptidase activity;peptidase activity, acting on L-amino acid peptides;RNA binding;small conjugating protein-specific protease activity;translation factor activity, nucleic acid binding;translation initiation factor activity;ubiquitin-specific protease activity	RNA transport	JAB;MitMem_reg
EIF3J	Eukaryotic translation initiation factor 3 subunit J	O75822	29.062	0	-9.18283	-7.29119	-8.81448	-9.09708		-12.0014	-14.159	-10.669	-12.0694	2	2.10433	0.000649505	3.6283	1.27504					+	1						biological regulation;biosynthetic process;cellular biosynthetic process;cellular component assembly;cellular component assembly at cellular level;cellular component organization;cellular component organization at cellular level;cellular component organization or biogenesis;cellular component organization or biogenesis at cellular level;cellular macromolecular complex assembly;cellular macromolec…	cell part;cytoplasmic part;cytosol;eukaryotic 43S preinitiation complex;eukaryotic 48S preinitiation complex;eukaryotic translation initiation factor 3 complex;intracellular part;macromolecular complex;protein complex;ribonucleoprotein complex;translation preinitiation complex	binding;nucleic acid binding;RNA binding;translation factor activity, nucleic acid binding;translation initiation factor activity	RNA transport	eIF3_subunit
EIF3M	Eukaryotic translation initiation factor 3 subunit M	Q7L2H7	42.502	0	-11.3318	-8.59776	-8.58492	-10.3528		-14.4931	-13.3323	-10.6727	-11.1881	1	1.2487	0.00336789	2.70473	0.864904					+	1						biological regulation;cellular component assembly;cellular component assembly at cellular level;cellular component organization;cellular component organization at cellular level;cellular component organization or biogenesis;cellular component organization or biogenesis at cellular level;cellular macromolecular complex assembly;cellular macromolecular complex subunit organization;cellular process;…	cell part;cytoplasmic part;eukaryotic 43S preinitiation complex;eukaryotic 48S preinitiation complex;eukaryotic translation initiation factor 3 complex;eukaryotic translation initiation factor 3 complex, eIF3m;intracellular part;macromolecular complex;protein complex;ribonucleoprotein complex;translation preinitiation complex	binding;nucleic acid binding;RNA binding;translation factor activity, nucleic acid binding;translation initiation factor activity		PCI
EIF4E	Eukaryotic translation initiation factor 4E	P06730	25.097	0	-5.12583	-4.20923	-4.96618	-4.81065		-8.43727	-7.74907	-7.18172	-8.32028	19	3.68568	0.000503371	3.14411	1.33704		+			+	2						anatomical structure development;biological regulation;biosynthetic process;catabolic process;cell cycle process;cell surface receptor linked signaling pathway;cellular biosynthetic process;cellular catabolic process;cellular macromolecule biosynthetic process;cellular macromolecule catabolic process;cellular macromolecule metabolic process;cellular metabolic process;cellular nitrogen compound me…	cell part;chromatoid body;cytoplasm;cytoplasmic mRNA processing body;cytoplasmic part;cytosol;eukaryotic translation initiation factor 4F complex;extracellular membrane-bounded organelle;extracellular organelle;extracellular region part;extracellular vesicular exosome;intracellular non-membrane-bounded organelle;intracellular organelle;intracellular part;macromolecular complex;membrane-bounded or…	binding;nucleic acid binding;RNA binding;RNA cap binding;translation factor activity, nucleic acid binding;translation initiation factor activity	Insulin signaling pathway;mTOR signaling pathway;RNA transport	IF4E
EIF4E2	Eukaryotic translation initiation factor 4E type 2	O60573	28.362	0	-5.77656	-5.28517	-6.2707	-6.28057		-11.3417	-9.77622	-8.85888	-8.80053	9	2.37234	0.000236111	3.79108	1.43681		+				0						biological regulation;cell surface receptor linked signaling pathway;cellular process;cellular response to chemical stimulus;cellular response to cytokine stimulus;cellular response to organic substance;cellular response to stimulus;chordate embryonic development;cytokine-mediated signaling pathway;developmental process;embryo development;embryo development ending in birth or egg hatching;in uter…	cell part;cytoplasmic part;cytosol;intracellular part;macromolecular complex;mRNA cap binding complex;protein complex;RNA cap binding complex	binding;enzyme binding;nucleic acid binding;protein binding;RNA binding;RNA cap binding;translation factor activity, nucleic acid binding;translation initiation factor activity;ubiquitin protein ligase binding	Insulin signaling pathway;mTOR signaling pathway;RNA transport	IF4E
EIF4EBP1	Eukaryotic translation initiation factor 4E-binding protein 1	Q13541	12.58	0	-6.40813	-6.62749	-7.72904	-7.2673		-10.0436	-10.379	-13.4645	-10.8857	6	2.09946	0.000250614	4.18523	1.47724		+	+			0						anatomical structure development;biological regulation;biosynthetic process;cap-independent translational initiation;cell cycle process;cell surface receptor linked signaling pathway;cellular biosynthetic process;cellular macromolecule biosynthetic process;cellular macromolecule metabolic process;cellular metabolic process;cellular process;cellular protein metabolic process;cellular response to c…	cell part;cytoplasm;cytoplasmic part;cytosol;intracellular organelle part;intracellular part;macromolecular complex;nuclear part;nucleoplasm;organelle part;protein complex	binding;eukaryotic initiation factor 4E binding;protein binding;translation initiation factor binding;translation regulator activity;translation repressor activity	Acute myeloid leukemia;ErbB signaling pathway;Insulin signaling pathway;mTOR signaling pathway;RNA transport	eIF_4EBP
EIF4EBP2	Eukaryotic translation initiation factor 4E-binding protein 2	Q13542	12.939	0	-9.33459	-8.92948	-10.0919	-9.54479		-14.2473	-14.8628	-13.7585	-13.7604	2	4.89935	0	4.68205	1.98686			+			0						behavior;behavioral interaction between organisms;biological regulation;biosynthetic process;cAMP-mediated signaling;cell surface receptor linked signaling pathway;cellular biosynthetic process;cellular macromolecule biosynthetic process;cellular macromolecule metabolic process;cellular metabolic process;cellular process;cellular protein metabolic process;cellular response to chemical stimulus;ce…	cell part;cytoplasm;intracellular part	binding;eukaryotic initiation factor 4E binding;protein binding;translation initiation factor binding;translation regulator activity;translation repressor activity		eIF_4EBP
EIF4ENIF1	Eukaryotic translation initiation factor 4E transporter	Q9NRA8	108.2	0.0042808	-9.86435	-8.99766	-9.61978	-9.98454		-12.1102	-15.842	-11.4454	-11.5623	3	1.25892	0.00237703	3.12339	1.01839					+	1							cell part;cytoplasm;cytoplasmic part;cytosol;intracellular membrane-bounded organelle;intracellular organelle;intracellular organelle part;intracellular part;membrane;membrane-bounded organelle;nuclear body;nuclear part;nuclear speck;nucleoplasm part;nucleus;organelle;organelle part;PML body	protein transporter activity;substrate-specific transporter activity;transporter activity		EIF4E-T
EIF4G3	Eukaryotic translation initiation factor 4 gamma 3	O43432	176.65	0	-3.57194	-2.34915	-3.24427	-3.19603		-10.969	-9.34267	-7.73503	-9.06392	81	2.96518	0	6.18731	2.28032					+	1						biological regulation;cell surface receptor linked signaling pathway;cellular process;cellular response to chemical stimulus;cellular response to cytokine stimulus;cellular response to organic substance;cellular response to stimulus;cytokine-mediated signaling pathway;posttranscriptional regulation of gene expression;regulation of biological process;regulation of biosynthetic process;regulation o…	cell part;cytoplasmic part;cytosol;eukaryotic translation initiation factor 4F complex;intracellular part;macromolecular complex;protein complex	binding;nucleic acid binding;RNA binding;RNA cap binding;translation factor activity, nucleic acid binding;translation initiation factor activity	RNA transport;Viral myocarditis	MA3;MIF4G;W2
EIF4H	Eukaryotic translation initiation factor 4H	Q15056	27.385	0	-7.70109	-7.45804	-7.56072	-7.8027		-14.948	-14.455	-9.45012	-12.5265	5	1.60815	0.00026087	5.21426	1.60504					+	4						biological regulation;biosynthetic process;cellular biosynthetic process;cellular macromolecule biosynthetic process;cellular macromolecule metabolic process;cellular metabolic process;cellular process;cellular protein metabolic process;developmental growth;developmental process;gene expression;growth;macromolecule biosynthetic process;macromolecule metabolic process;metabolic process;posttranscr…	cell part;cytoplasmic part;cytosol;eukaryotic translation initiation factor 4F complex;intracellular part;macromolecular complex;membrane;perinuclear region of cytoplasm;protein complex	binding;nucleic acid binding;nucleotide binding;RNA binding;translation factor activity, nucleic acid binding;translation initiation factor activity		RRM_1
ELOVL1	Elongation of very long chain fatty acids protein 1	Q9BW60	32.662	0.0039683	-10.2103	-9.02714	-10.4877	-11.3579		-12.2137	-12.6007	-12.7116	-13.4809	1	2.12851	0.00237382	2.48097	0.973079						0						acyl-CoA biosynthetic process;acyl-CoA metabolic process;acylglycerol biosynthetic process;acylglycerol metabolic process;biosynthetic process;carboxylic acid biosynthetic process;carboxylic acid metabolic process;cellular biosynthetic process;cellular ketone metabolic process;cellular lipid metabolic process;cellular metabolic process;cellular process;coenzyme biosynthetic process;coenzyme metab…	cell part;cytoplasmic part;endoplasmic reticulum;endoplasmic reticulum membrane;endoplasmic reticulum part;integral to endoplasmic reticulum membrane;integral to membrane;integral to organelle membrane;intracellular membrane-bounded organelle;intracellular organelle;intracellular organelle part;intracellular part;intrinsic to endoplasmic reticulum membrane;intrinsic to membrane;intrinsic to organ…	catalytic activity;fatty acid elongase activity;fatty acid synthase activity;transferase activity;transferase activity, transferring acyl groups;transferase activity, transferring acyl groups other than amino-acyl groups		ELO
ELP4	Elongator complex protein 4	Q96EB1	46.587	0	-6.7236	-5.61909	-6.1801	-6.75296		-8.12675	-9.79538	-9.11107	-9.61046	10	2.92381	0.00136503	2.84198	1.15533						0						biological regulation;biosynthetic process;cellular biosynthetic process;cellular component organization;cellular component organization at cellular level;cellular component organization or biogenesis;cellular component organization or biogenesis at cellular level;cellular macromolecule metabolic process;cellular metabolic process;cellular nitrogen compound metabolic process;cellular process;cell…	cell part;cytoplasm;Elongator holoenzyme complex;histone acetyltransferase complex;intracellular organelle part;intracellular part;macromolecular complex;nuclear part;nucleoplasm;nucleoplasm part;organelle part;protein complex;transcription elongation factor complex	enzyme regulator activity;kinase regulator activity;phosphorylase kinase regulator activity;protein kinase regulator activity		PAXNEB
ELP5	Elongator complex protein 5	Q8TE02	34.841	0	-8.41407	-7.22887	-7.9915	-8.34358		-12.7245	-13.5904	-11.935	-11.2477	3	3.05348	0.000193431	4.3799	1.70187						0						biological regulation;biosynthetic process;cellular biosynthetic process;cellular component organization;cellular component organization at cellular level;cellular component organization or biogenesis;cellular component organization or biogenesis at cellular level;cellular macromolecule biosynthetic process;cellular macromolecule metabolic process;cellular metabolic process;cellular nitrogen comp…	cell part;cytoplasm;Elongator holoenzyme complex;intracellular membrane-bounded organelle;intracellular organelle;intracellular part;macromolecular complex;membrane-bounded organelle;nucleus;organelle;protein complex			Elong_Iki1
ELP6	Elongator complex protein 6	Q0PNE2	29.793	0	-7.19514	-5.74621	-6.45508	-6.81781		-10.0676	-10.7165	-9.66487	-10.3434	3	3.88796	0.00015727	3.64453	1.53122						0						biological regulation;biosynthetic process;cellular biosynthetic process;cellular component organization;cellular component organization at cellular level;cellular component organization or biogenesis;cellular component organization or biogenesis at cellular level;cellular macromolecule biosynthetic process;cellular macromolecule metabolic process;cellular metabolic process;cellular nitrogen comp…	cell part;Elongator holoenzyme complex;intracellular part;macromolecular complex;protein complex			DUF2348
EML4	Echinoderm microtubule-associated protein-like 4	Q9HC35	108.91	0	-1.09947	0.13925	-0.91831	-1.73627		-12.3018	-9.73738	-10.9963	-11.2195	186	5.04406	0	10.1601	3.82749						0						biological regulation;cell cycle phase;cell cycle process;cellular component organization;cellular component organization at cellular level;cellular component organization or biogenesis;cellular component organization or biogenesis at cellular level;cellular process;microtubule-based process;mitosis;negative regulation of biological process;negative regulation of cellular component organization;n…	cell part;cytoplasm;cytoskeletal part;intracellular non-membrane-bounded organelle;intracellular organelle;intracellular organelle part;intracellular part;macromolecular complex;membrane;microtubule;mitotic spindle;non-membrane-bounded organelle;organelle;organelle part;protein complex;spindle			HELP;WD40
ENAH	Protein enabled homolog	Q8N8S7	66.509	0	-9.50559	-8.8972	-9.21697	-9.24464		-11.0027	-14.5022	-12.8696	-10.9675	1	1.47723	0.00163571	3.11936	1.09182				+	+	4						actin cytoskeleton organization;actin filament organization;actin filament-based process;actin polymerization or depolymerization;activation of immune response;anatomical structure formation involved in morphogenesis;antigen receptor-mediated signaling pathway;axon guidance;biological regulation;cell surface receptor linked signaling pathway;cellular component organization;cellular component orga…	actin filament bundle;actomyosin;adherens junction;anchoring junction;cell junction;cell part;cell projection;cell-substrate adherens junction;cell-substrate junction;cytoplasm;cytoplasmic part;cytoskeletal part;cytosol;filopodium;focal adhesion;intracellular organelle part;intracellular part;lamellipodium;membrane;organelle part;plasma membrane;stress fiber;synapse	binding;protein binding;protein domain specific binding;WW domain binding	Regulation of actin cytoskeleton	VASP_tetra;WH1
EPB41L3	Band 4.1-like protein 3;Band 4.1-like protein 3, N-terminally processed;Band 4.1-like protein 2	Q9Y2J2;O43491	120.68	0	-10.2776	-9.12649	-9.71112	-9.97246		-13.0607	-12.5425	-10.4297	-14.6863	1	1.39041	0.00250533	2.90787	0.998761					+	2						actin cytoskeleton organization;actin filament-based process;anatomical structure formation involved in morphogenesis;anatomical structure morphogenesis;apoptosis;biological regulation;cell death;cell junction assembly;cell junction organization;cell part morphogenesis;cell projection morphogenesis;cell projection organization;cell-cell junction assembly;cell-cell junction organization;cellular c…	adherens junction;anchoring junction;axolemma;axon part;cell cortex part;cell junction;cell part;cell projection membrane;cell projection part;cell-cell junction;cell-substrate adherens junction;cell-substrate junction;cytoplasm;cytoplasmic part;cytoskeletal part;cytoskeleton;extracellular membrane-bounded organelle;extracellular organelle;extracellular region part;extracellular vesicular exosome…	structural constituent of cytoskeleton;structural molecule activity	Tight junction	4_1_CTD;FA;FERM_C;FERM_M;FERM_N;SAB
EPS15	Epidermal growth factor receptor substrate 15	P42566	98.655	0	-8.05517	-7.61506	-9.07675	-9.68024		-10.8881	-14.0165	-13.0445	-11.2735	2	2.098	0.000666667	3.69886	1.28611					+	1						biological regulation;cell proliferation;cell surface receptor linked signaling pathway;cellular component assembly;cellular component assembly at cellular level;cellular component organization;cellular component organization at cellular level;cellular component organization or biogenesis;cellular component organization or biogenesis at cellular level;cellular macromolecular complex assembly;cell…	AP-2 adaptor complex;AP-type membrane coat adaptor complex;cell part;cell projection membrane;cell projection part;cilium membrane;cilium part;clathrin adaptor complex;coated pit;cytoplasm;cytoplasmic part;cytoplasmic vesicle part;cytosol;early endosome membrane;endosomal part;endosome membrane;intracellular membrane-bounded organelle;intracellular organelle;intracellular organelle part;intracell…	binding;calcium ion binding;cation binding;ion binding;metal ion binding;polyubiquitin binding;protein binding;small conjugating protein binding;ubiquitin binding	Endocytosis
ERBB2IP	Protein LAP2	Q96RT1	158.3	0	-1.39411	-1.40442	-2.00177	-1.83962		-6.8524	-7.97213	-6.93827	-7.67031	121	4.81205	0	5.6983	2.46134					+	1			+		+	asymmetric protein localization;basal protein localization;biological adhesion;biological regulation;cell adhesion;cell cycle;cell growth;cell surface receptor linked signaling pathway;cellular component organization;cellular component organization at cellular level;cellular component organization or biogenesis;cellular component organization or biogenesis at cellular level;cellular process;cellu…	basal plasma membrane;basement membrane;cell junction;cell part;cell-substrate junction;cytoplasm;extracellular matrix part;extracellular region part;hemidesmosome;intracellular membrane-bounded organelle;intracellular organelle;intracellular organelle part;intracellular part;membrane;membrane part;membrane-bounded organelle;nuclear membrane;nuclear part;nucleoplasm;nucleus;organelle;organelle me…	binding;ErbB-2 class receptor binding;integrin binding;protein binding;protein complex binding;receptor binding;structural constituent of cytoskeleton;structural molecule activity	NOD-like receptor signaling pathway	LRR_4;LRR_8;PDZ
ESYT1	Extended synaptotagmin-1	Q9BSJ8	122.85	0	-3.30637	-2.73231	-3.81287	-3.22527		-6.33737	-6.89387	-6.09644	-5.5533	67	3.67129	0.000731373	2.95104	1.25294					+	2						establishment of localization;lipid transport;organic substance transport;transport	cell part;cytoplasmic part;endoplasmic reticulum part;integral to endoplasmic reticulum membrane;integral to membrane;integral to organelle membrane;intracellular organelle part;intracellular part;intrinsic to endoplasmic reticulum membrane;intrinsic to membrane;intrinsic to organelle membrane;membrane;membrane part;organelle membrane contact site;organelle part;plasma membrane	binding;cation binding;ion binding;lipid binding;metal ion binding;phospholipid binding		C2
ETV6	Transcription factor ETV6	P41212	52.999	0	-4.01276	-3.04742	-3.08982	-2.76021		-12.8068	-9.89119	-11.4486	-12.4646	45	3.54671	0	8.42524	3.11078						0						biological regulation;biosynthetic process;cell differentiation;cell proliferation;cellular biosynthetic process;cellular developmental process;cellular macromolecule biosynthetic process;cellular macromolecule metabolic process;cellular metabolic process;cellular nitrogen compound metabolic process;cellular process;developmental process;hemopoietic stem cell proliferation;macromolecule biosynthe…	cell part;cytoplasm;intracellular non-membrane-bounded organelle;intracellular organelle;intracellular organelle part;intracellular part;non-membrane-bounded organelle;nuclear part;nucleolus;organelle;organelle part	binding;core promoter proximal region DNA binding;core promoter proximal region sequence-specific DNA binding;DNA binding;nucleic acid binding;nucleic acid binding transcription factor activity;protein binding;protein domain specific binding;regulatory region DNA binding;regulatory region nucleic acid binding;RNA polymerase II core promoter proximal region sequence-specific DNA binding;RNA polyme…	Dorso-ventral axis formation;MAPK signaling pathway - fly	Ets;SAM_PNT
EXOSC1	Exosome complex component CSL4	Q9Y3B2	21.452	0.0054348	-10.0385	-8.70525	-9.70621	-9.38794		-13.968	-11.9256	-13.9943	-13.59	1	2.9436	0.000148876	3.90999	1.52343						0						catabolic process;cellular catabolic process;cellular macromolecule catabolic process;cellular macromolecule metabolic process;cellular metabolic process;cellular nitrogen compound metabolic process;cellular process;exonucleolytic nuclear-transcribed mRNA catabolic process involved in deadenylation-dependent decay;gene expression;macromolecule catabolic process;macromolecule metabolic process;met…	cell part;cytoplasm;cytoplasmic part;cytosol;exosome (RNase complex);intracellular membrane-bounded organelle;intracellular non-membrane-bounded organelle;intracellular organelle;intracellular organelle part;intracellular part;macromolecular complex;membrane-bounded organelle;non-membrane-bounded organelle;nuclear exosome (RNase complex);nuclear part;nucleolus;nucleoplasm;nucleus;organelle;organe…	binding;nucleic acid binding;RNA binding	RNA degradation	ECR1_N;EXOSC1
EXOSC4	Exosome complex component RRP41	Q9NPD3	26.383	0	-8.12145	-7.32079	-6.5415	-9.5396		-10.5446	-14.4354	-10.1172	-10.1347	5	1.41328	0.00154464	3.42715	1.06193						0						biological regulation;catabolic process;cellular catabolic process;cellular macromolecule catabolic process;cellular macromolecule metabolic process;cellular metabolic process;cellular nitrogen compound metabolic process;cellular process;defense response;defense response to virus;DNA deamination;DNA metabolic process;DNA modification;exonucleolytic nuclear-transcribed mRNA catabolic process invol…	cell part;chromatin;chromosomal part;cytoplasm;cytoplasmic exosome (RNase complex);cytoplasmic part;cytosol;exosome (RNase complex);intracellular membrane-bounded organelle;intracellular non-membrane-bounded organelle;intracellular organelle;intracellular organelle part;intracellular part;macromolecular complex;membrane-bounded organelle;non-membrane-bounded organelle;nuclear exosome (RNase compl…	3'-5' exonuclease activity;3'-5'-exoribonuclease activity;AU-rich element binding;binding;catalytic activity;exonuclease activity;exonuclease activity, active with either ribo- or deoxyribonucleic acids and producing 5'-phosphomonoesters;exoribonuclease activity;exoribonuclease activity, producing 5'-phosphomonoesters;hydrolase activity;hydrolase activity, acting on ester bonds;nuclease activity;…	RNA degradation	RNase_PH;RNase_PH_C
FAM114A1	Protein NOXP20	Q8IWE2	60.741	0	-5.72217	-5.0716	-5.88625	-5.579		-13.5673	-12.8878	-10.2065	-8.60149	10	1.83546	0.000180887	5.75101	1.81251						0							cell part;cytoplasm;intracellular part			DUF719
FAM114A2	Protein FAM114A2	Q9NRY5	55.468	0	-7.04164	-6.20124	-6.70028	-7.01726		-9.25944	-8.54891	-8.4891	-9.54418	6	3.16378	0.00236743	2.2203	0.954241						0								binding;nucleotide binding;purine nucleotide binding		DUF719
FAM91A1	Protein FAM91A1	Q658Y4	93.908	0	-6.8004	-5.18265	-5.39637	-6.61919		-13.1276	-12.4738	-11.4855	-11.0741	11	4.12134	0	6.04061	2.30233					+	1										FAM91_C;FAM91_N
FBXW8	F-box/WD repeat-containing protein 8	Q8N3Y1	67.393	0	-6.10427	-4.84056	-5.39822	-4.61601		-14.3933	-12.7392	-12.6143	-11.1652	20	3.50138	0	7.48821	2.73414						0						anatomical structure development;biological regulation;blood vessel development;cell proliferation;cellular component organization;cellular component organization at cellular level;cellular component organization or biogenesis;cellular component organization or biogenesis at cellular level;cellular macromolecule metabolic process;cellular metabolic process;cellular process;cellular protein metabo…	cell part;Cul7-RING ubiquitin ligase complex;cullin-RING ubiquitin ligase complex;cytoplasm;cytoplasmic part;Golgi apparatus;intracellular membrane-bounded organelle;intracellular organelle;intracellular part;macromolecular complex;membrane-bounded organelle;organelle;perinuclear region of cytoplasm;protein complex;SCF ubiquitin ligase complex;ubiquitin ligase complex		Ubiquitin mediated proteolysis	F-box;WD40
FDFT1	Squalene synthase	P37268	48.115	0	-7.14545	-7.00098	-7.00616	-8.10114		-8.33767	-9.30544	-9.08323	-9.28158	5	2.51428	0.00793318	1.68855	0.718935					+	1						alcohol metabolic process;biosynthetic process;cellular biosynthetic process;cellular lipid metabolic process;cellular metabolic process;cellular process;cholesterol biosynthetic process;cholesterol metabolic process;farnesyl diphosphate metabolic process;isoprenoid biosynthetic process;isoprenoid metabolic process;lipid biosynthetic process;lipid metabolic process;metabolic process;organophospha…	cell part;cytoplasmic part;endoplasmic reticulum;endoplasmic reticulum membrane;endoplasmic reticulum part;integral to membrane;intracellular membrane-bounded organelle;intracellular organelle;intracellular organelle part;intracellular part;intrinsic to membrane;membrane;membrane part;membrane-bounded organelle;organelle;organelle membrane;organelle part	catalytic activity;farnesyl-diphosphate farnesyltransferase activity;farnesyltranstransferase activity;oxidoreductase activity;prenyltransferase activity;squalene synthase activity;transferase activity;transferase activity, transferring alkyl or aryl (other than methyl) groups	Steroid biosynthesis	SQS_PSY
FDXR	NADPH:adrenodoxin oxidoreductase, mitochondrial	P22570	53.836	0.0042918	-9.95056	-9.36485	-9.67727	-10.321		-13.925	-11.3275	-10.6067	-11.4368	1	1.18136	0.00906369	1.99559	0.725123						0						alcohol metabolic process;biological regulation;biosynthetic process;C21-steroid hormone biosynthetic process;C21-steroid hormone metabolic process;cellular biosynthetic process;cellular hormone metabolic process;cellular ketone metabolic process;cellular metabolic process;cellular process;cholesterol metabolic process;coenzyme biosynthetic process;coenzyme metabolic process;cofactor biosynthetic…	cell part;cytoplasmic part;intracellular membrane-bounded organelle;intracellular organelle;intracellular organelle lumen;intracellular organelle part;intracellular part;membrane-bounded organelle;membrane-enclosed lumen;mitochondrial matrix;mitochondrial part;mitochondrion;organelle;organelle lumen;organelle part	catalytic activity;ferredoxin-NADP+ reductase activity;NADPH-adrenodoxin reductase activity;oxidoreductase activity;oxidoreductase activity, acting on iron-sulfur proteins as donors;oxidoreductase activity, acting on iron-sulfur proteins as donors, NAD or NADP as acceptor
FGFR1OP	FGFR1 oncogene partner	O95684	43.064	0.0076394	-11.4207	-7.59737	-11.8373	-8.58861		-13.623	-12.3191	-13.3127	-12.3836	2	1.2516	0.00249204	3.04859	0.985124						0						biological regulation;cell cycle;cell cycle process;cellular component organization;cellular component organization at cellular level;cellular component organization or biogenesis;cellular component organization or biogenesis at cellular level;cellular macromolecule metabolic process;cellular metabolic process;cellular process;cellular protein metabolic process;cytoskeleton organization;G2/M tran…	cell part;centrosome;cytoplasmic part;cytoskeletal part;cytosol;intracellular membrane-bounded organelle;intracellular non-membrane-bounded organelle;intracellular organelle;intracellular organelle part;intracellular part;membrane-bounded organelle;microtubule organizing center;non-membrane-bounded organelle;nucleus;organelle;organelle part;perinuclear region of cytoplasm	binding;catalytic activity;enzyme binding;enzyme inhibitor activity;enzyme regulator activity;identical protein binding;kinase activity;kinase binding;kinase inhibitor activity;kinase regulator activity;phosphotransferase activity, alcohol group as acceptor;protein binding;protein dimerization activity;protein homodimerization activity;protein kinase activity;protein kinase binding;protein kinase…		FOP_dimer
FHOD1	FH1/FH2 domain-containing protein 1	Q9Y613	126.55	0	-5.71889	-4.62485	-5.49843	-5.59549		-11.7666	-12.1611	-11.9039	-13.5049	20	4.61939	0	6.97471	2.82368					+	2						biological regulation;positive regulation of actin filament bundle assembly;positive regulation of biological process;positive regulation of biosynthetic process;positive regulation of cellular biosynthetic process;positive regulation of cellular component organization;positive regulation of cellular metabolic process;positive regulation of cellular process;positive regulation of cytoskeleton org…	bleb;cell part;cell projection;cytoplasm;cytoskeleton;intracellular membrane-bounded organelle;intracellular non-membrane-bounded organelle;intracellular organelle;intracellular part;membrane;membrane-bounded organelle;non-membrane-bounded organelle;nucleus;organelle	binding;identical protein binding;protein binding		FH2
FIBP	Acidic fibroblast growth factor intracellular-binding protein	O43427	41.878	0	-4.07435	-2.72185	-2.9614	-2.99492		-13.0885	-7.5072	-7.46005	-10.25	38	1.82086	0.000212851	6.38831	1.89363					+	1						biological adhesion;biological regulation;cell adhesion;cell surface receptor linked signaling pathway;cell-cell adhesion;cellular process;cellular response to chemical stimulus;cellular response to fibroblast growth factor stimulus;cellular response to growth factor stimulus;cellular response to organic substance;cellular response to stimulus;enzyme linked receptor protein signaling pathway;fibr…	cell part;cytoplasmic part;endomembrane system;extracellular membrane-bounded organelle;extracellular organelle;extracellular region part;extracellular vesicular exosome;intracellular membrane-bounded organelle;intracellular organelle;intracellular organelle part;intracellular part;membrane;membrane-bounded organelle;membrane-bounded vesicle;mitochondrion;nuclear part;nucleoplasm;nucleus;organell…	binding;fibroblast growth factor binding;growth factor binding;protein binding		FIBP
FKBP15	FK506-binding protein 15	Q5T1M5	133.63	0	-12.3204	-10.9114	-11.4895	-11.2695		-15.4816	-13.0701	-13.964	-13.5883	1	2.04117	0.00238347	2.52831	0.972932					+	1						biological regulation;cellular component organization;cellular component organization or biogenesis;cellular macromolecule metabolic process;cellular membrane organization;cellular metabolic process;cellular process;cellular protein metabolic process;endocytosis;establishment of localization;macromolecule metabolic process;membrane invagination;membrane organization;metabolic process;negative reg…	actin filament;axon;cell part;cell projection;cell projection part;cytoplasmic part;cytoskeletal part;early endosome;endosome;growth cone;intracellular membrane-bounded organelle;intracellular organelle;intracellular organelle part;intracellular part;macromolecular complex;membrane;membrane-bounded organelle;neuron projection;organelle;organelle part;protein complex;site of polarized growth			FKBP_C
FKBP8	Peptidyl-prolyl cis-trans isomerase FKBP8	Q14318	44.561	0	-8.84931	-6.79615	-8.73742	-8.72677		-12.6429	-9.21017	-14.1339	-8.45045	1	0.899673	0.00527251	2.83193	0.821666						0						anatomical structure development;apoptosis;biological regulation;camera-type eye development;cell death;cell fate specification;cell surface receptor linked signaling pathway;cellular developmental process;cellular macromolecule metabolic process;cellular metabolic process;cellular process;cellular protein metabolic process;cellular response to stimulus;chaperone-mediated protein folding;death;de…	cell part;cytoplasmic part;endoplasmic reticulum membrane;endoplasmic reticulum part;integral to endoplasmic reticulum membrane;integral to membrane;integral to organelle membrane;intracellular organelle part;intracellular part;intrinsic to endoplasmic reticulum membrane;intrinsic to membrane;intrinsic to organelle membrane;membrane;membrane part;mitochondrial membrane;mitochondrial part;organell…	binding;catalytic activity;cation binding;cis-trans isomerase activity;drug binding;FK506 binding;identical protein binding;ion binding;isomerase activity;macrolide binding;metal ion binding;peptidyl-prolyl cis-trans isomerase activity;protein binding		FKBP_C;TPR_1
FTSJ1	Putative tRNA (cytidine(32)/guanosine(34)-2-O)-methyltransferase	Q9UET6	36.079	0	-9.75892	-6.52849	-8.80775	-9.62545		-14.1504	-14.486	-13.945	-13.0165	2	2.53489	0.000234513	5.21933	1.85678						0						biosynthetic process;cellular biosynthetic process;cellular macromolecule biosynthetic process;cellular macromolecule metabolic process;cellular metabolic process;cellular nitrogen compound metabolic process;cellular process;cellular protein metabolic process;cytoplasmic translation;macromolecule biosynthetic process;macromolecule metabolic process;macromolecule methylation;macromolecule modifica…	cell part;cytoplasm;intracellular part	catalytic activity;methyltransferase activity;RNA methyltransferase activity;transferase activity;transferase activity, transferring one-carbon groups;tRNA methyltransferase activity		FtsJ
GART	Trifunctional purine biosynthetic protein adenosine-3;Phosphoribosylamine--glycine ligase;Phosphoribosylformylglycinamidine cyclo-ligase;Phosphoribosylglycinamide formyltransferase	P22102	107.77	0	-6.81501	-5.96314	-6.3974	-6.70182		-8.362	-8.77095	-8.47796	-8.45561	7	3.33301	0.00279297	2.04729	0.926411					+	3						amine metabolic process;anatomical structure development;aromatic compound biosynthetic process;biosynthetic process;brainstem development;carboxylic acid metabolic process;cellular amine metabolic process;cellular amino acid metabolic process;cellular aromatic compound metabolic process;cellular biosynthetic process;cellular ketone metabolic process;cellular metabolic process;cellular nitrogen c…	cell part;cytoplasmic part;cytosol;extracellular membrane-bounded organelle;extracellular organelle;extracellular region part;extracellular vesicular exosome;intracellular part;membrane-bounded organelle;membrane-bounded vesicle;organelle;vesicle	adenyl nucleotide binding;adenyl ribonucleotide binding;ATP binding;binding;catalytic activity;cation binding;cyclo-ligase activity;hydroxymethyl-, formyl- and related transferase activity;ion binding;ligase activity;ligase activity, forming carbon-nitrogen bonds;metal ion binding;methyltransferase activity;nucleotide binding;phosphoribosylamine-glycine ligase activity;phosphoribosylformylglycina…	One carbon pool by folate;Purine metabolism	AIRS;AIRS_C;Formyl_trans_N;GARS_A;GARS_C;GARS_N
GEMIN5	Gem-associated protein 5	Q8TEQ6	168.59	0	-3.55805	-2.48139	-3.14874	-3.71424		-7.52937	-7.30648	-6.6704	-7.35859	69	4.31141	0.000219917	3.9906	1.71025					+	1						cellular component assembly;cellular component assembly at cellular level;cellular component organization;cellular component organization at cellular level;cellular component organization or biogenesis;cellular component organization or biogenesis at cellular level;cellular macromolecular complex assembly;cellular macromolecular complex subunit organization;cellular macromolecule metabolic proces…	cell part;cytoplasm;cytoplasmic part;cytosol;intracellular membrane-bounded organelle;intracellular organelle;intracellular organelle part;intracellular part;macromolecular complex;membrane;membrane-bounded organelle;nuclear body;nuclear part;nucleoplasm;nucleoplasm part;nucleus;organelle;organelle part;protein complex;SMN complex;SMN-Sm protein complex	binding;nucleic acid binding;RNA binding;snRNA binding	RNA transport	WD40
GIGYF2	PERQ amino acid-rich with GYF domain-containing protein 2	Q6Y7W6	150.07	0	-6.01534	-5.34937	-6.50755	-6.17162		-12.8599	-8.97529	-8.80518	-9.05184	13	1.60726	0.000768382	3.91208	1.29968					+	2						adult behavior;adult locomotory behavior;anatomical structure homeostasis;behavior;biological regulation;cell cycle checkpoint;cell differentiation;cell differentiation in spinal cord;cell surface receptor linked signaling pathway;cellular developmental process;cellular macromolecule metabolic process;cellular metabolic process;cellular process;cellular protein metabolic process;cellular response…	cell part;cytoplasm;intracellular part;membrane			GYF
GIT1	ARF GTPase-activating protein GIT1	Q9Y2X7	84.34	0	-3.70493	-2.49939	-3.38556	-3.32644		-9.54453	-9.69708	-9.4683	-9.53175	56	4.02039	0	6.33133	2.79952				+	+	2		+*		+		axon guidance;biological regulation;cell surface receptor linked signaling pathway;cellular process;cellular response to stimulus;chemotaxis;enzyme linked receptor protein signaling pathway;ephrin receptor signaling pathway;locomotion;regulation of biological process;regulation of cell division;regulation of cellular process;regulation of cytokinesis;regulation of G-protein coupled receptor prote…	adherens junction;aggresome;anchoring junction;cell junction;cell part;cell-substrate adherens junction;cell-substrate junction;cytoplasm;cytoplasmic part;cytosol;focal adhesion;inclusion body;intracellular part;membrane	binding;cation binding;enzyme activator activity;enzyme regulator activity;GTPase activator activity;GTPase regulator activity;ion binding;metal ion binding;nucleoside-triphosphatase regulator activity;transition metal ion binding;zinc ion binding	Endocytosis;Epithelial cell signaling in Helicobacter pylori infection;Regulation of actin cytoskeleton	Ank_2;ArfGap;GIT_SHD;GIT1_C
GIT2	ARF GTPase-activating protein GIT2	Q14161	84.542	0	-6.29886	-6.10447	-7.86991	-6.53799		-11.5316	-12.4926	-13.039	-14.0106	6	3.89406	0	6.06564	2.28547				+	+	6	+	+*		+		behavior;behavioral response to pain;biological regulation;multicellular organismal process;multicellular organismal response to stress;regulation of biological process;regulation of cellular process;regulation of G-protein coupled receptor protein signaling pathway;regulation of response to stimulus;regulation of signal transduction;regulation of signaling;response to pain;response to stimulus;r…	adherens junction;anchoring junction;cell junction;cell part;cell-substrate adherens junction;cell-substrate junction;focal adhesion;intracellular organelle part;intracellular part;nuclear part;nucleoplasm;organelle part	binding;cation binding;enzyme activator activity;enzyme regulator activity;GTPase activator activity;GTPase regulator activity;ion binding;metal ion binding;nucleoside-triphosphatase regulator activity;transition metal ion binding;zinc ion binding	Endocytosis	Ank;ArfGap;GIT_SHD;GIT1_C
GLUD1	Glutamate dehydrogenase 1, mitochondrial;Glutamate dehydrogenase 2, mitochondrial	P00367;P49448	61.397	0	-5.19507	-4.18221	-4.62479	-4.65778		-6.43772	-7.03597	-5.83677	-6.21744	31	2.68091	0.00726207	1.71701	0.738363					+	2						amine biosynthetic process;amine catabolic process;amine metabolic process;anatomical structure development;biological regulation;biosynthetic process;carboxylic acid biosynthetic process;carboxylic acid catabolic process;carboxylic acid metabolic process;catabolic process;cellular amine metabolic process;cellular amino acid biosynthetic process;cellular amino acid catabolic process;cellular amin…	cell part;cytoplasm;cytoplasmic part;intracellular membrane-bounded organelle;intracellular organelle;intracellular organelle lumen;intracellular organelle part;intracellular part;membrane-bounded organelle;membrane-enclosed lumen;mitochondrial matrix;mitochondrial part;mitochondrion;organelle;organelle lumen;organelle part	adenyl nucleotide binding;adenyl ribonucleotide binding;ADP binding;amine binding;amino acid binding;ATP binding;binding;carboxylic acid binding;catalytic activity;coenzyme binding;cofactor binding;glutamate dehydrogenase (NAD+) activity;glutamate dehydrogenase [NAD(P)+] activity;GTP binding;guanyl nucleotide binding;guanyl ribonucleotide binding;identical protein binding;leucine binding;NAD bind…	Alanine, aspartate and glutamate metabolism;Arginine and proline metabolism;D-Glutamine and D-glutamate metabolism;Nitrogen metabolism;Proximal tubule bicarbonate reclamation	ELFV_dehydrog;ELFV_dehydrog_N
GNPDA1	Glucosamine-6-phosphate isomerase 1	P46926	32.668	0	-9.27458	-7.2292	-8.65439	-9.92896		-13.3217	-13.9844	-13.5366	-13.4772	1	2.59315	0.000199248	4.80819	1.85389					+	1						alcohol catabolic process;alcohol metabolic process;amino sugar catabolic process;amino sugar metabolic process;carbohydrate catabolic process;carbohydrate metabolic process;catabolic process;cellular carbohydrate catabolic process;cellular carbohydrate metabolic process;cellular metabolic process;cellular process;fertilization;generation of precursor metabolites and energy;glucosamine catabolic …	cell part;cytoplasm;extracellular membrane-bounded organelle;extracellular organelle;extracellular region part;extracellular vesicular exosome;intracellular part;membrane-bounded organelle;membrane-bounded vesicle;organelle;vesicle	catalytic activity;deaminase activity;glucosamine-6-phosphate deaminase activity;hydrolase activity;intramolecular oxidoreductase activity;intramolecular oxidoreductase activity, interconverting aldoses and ketoses;isomerase activity	Amino sugar and nucleotide sugar metabolism	Glucosamine_iso
GPBP1L1	Vasculin-like protein 1	Q9HC44	52.301	0	-3.98179	-3.58197	-5.00438	-3.95673		-9.06636	-13.6233	-10.0848	-11.8554	37	2.40673	0	7.02623	2.30436						0						biological regulation;biosynthetic process;cellular biosynthetic process;cellular macromolecule biosynthetic process;cellular macromolecule metabolic process;cellular metabolic process;cellular nitrogen compound metabolic process;cellular process;macromolecule biosynthetic process;macromolecule metabolic process;metabolic process;nitrogen compound metabolic process;nucleic acid metabolic process;…	cell part;intracellular membrane-bounded organelle;intracellular organelle;intracellular part;membrane-bounded organelle;nucleus;organelle	binding;DNA binding;nucleic acid binding;nucleic acid binding transcription factor activity;sequence-specific DNA binding transcription factor activity		Vasculin
GPHN	Gephyrin;Molybdopterin adenylyltransferase;Molybdopterin molybdenumtransferase	Q9NQX3	79.748	0	-9.23032	-7.70265	-8.69174	-9.01707		-13.123	-11.5649	-11.4326	-11.514	2	3.02038	0.000579832	3.2482	1.28489					+	1						aromatic compound biosynthetic process;biosynthetic process;cellular aromatic compound metabolic process;cellular biosynthetic process;cellular component organization;cellular component organization or biogenesis;cellular localization;cellular macromolecule localization;cellular macromolecule metabolic process;cellular membrane organization;cellular metabolic process;cellular nitrogen compound bi…	cell junction;cell part;cytoplasm;cytoskeleton;inhibitory synapse;intracellular non-membrane-bounded organelle;intracellular organelle;intracellular part;membrane;non-membrane-bounded organelle;organelle;plasma membrane;postsynaptic membrane;synapse;synapse part;synaptic membrane	adenyl nucleotide binding;adenyl ribonucleotide binding;ATP binding;binding;cation binding;ion binding;metal ion binding;nucleotide binding;purine nucleotide binding;purine ribonucleoside triphosphate binding;purine ribonucleotide binding;ribonucleotide binding		MoCF_biosynth;MoeA_C;MoeA_N
GPKOW	G patch domain and KOW motifs-containing protein	Q92917	52.228	0	-2.45673	-1.03244	-1.86171	-2.27953		-9.75524	-8.23786	-8.29162	-8.43009	84	5.03972	0	6.7711	2.72952						0							cell part;intracellular organelle part;intracellular part;nuclear part;nucleoplasm;organelle part	binding;nucleic acid binding		G-patch_2;KOW
GPN1	GPN-loop GTPase 1	Q9HCN4	41.74	0	-7.44985	-6.63966	-7.52847	-7.19617		-10.6005	-9.456	-9.66206	-9.87478	9	3.71457	0.00117128	2.6948	1.16152						0							cell part;cytoplasm;intracellular membrane-bounded organelle;intracellular organelle;intracellular part;membrane-bounded organelle;nucleus;organelle	binding;catalytic activity;GTP binding;GTPase activity;guanyl nucleotide binding;guanyl ribonucleotide binding;hydrolase activity;hydrolase activity, acting on acid anhydrides;hydrolase activity, acting on acid anhydrides, in phosphorus-containing anhydrides;nucleoside-triphosphatase activity;nucleotide binding;purine nucleotide binding;purine ribonucleoside triphosphate binding;purine ribonucleo…		ATP_bind_1
GPN2	GPN-loop GTPase 2	Q9H9Y4	34.56	0.004075	-9.46546	-9.39714	-11.3539	-11.0097		-12.9537	-14.4492	-12.4755	-12.0781	1	1.98927	0.00172563	2.68257	0.983496						0								binding;catalytic activity;GTP binding;guanyl nucleotide binding;guanyl ribonucleotide binding;hydrolase activity;nucleotide binding;purine nucleotide binding;purine ribonucleoside triphosphate binding;purine ribonucleotide binding;ribonucleotide binding		ATP_bind_1
GPRASP2	G-protein coupled receptor-associated sorting protein 2	Q96D09	93.772	0	-7.28114	-6.77978	-7.32584	-7.42595		-12.5999	-14.3092	-14.378	-13.5548	6	3.71623	0	6.50732	2.66812						0							cell part;cytoplasm;intracellular part	beta-amyloid binding;binding;protein binding		Arm_2
GRB10	Growth factor receptor-bound protein 10	Q13322	67.231	0	-11.2321	-8.42337	-9.75518	-9.07948		-13.1919	-12.9348	-10.805	-13.6555	1	1.87276	0.00155856	3.02426	1.05291					+	1						biological regulation;cell surface receptor linked signaling pathway;cellular process;cellular response to chemical stimulus;cellular response to endogenous stimulus;cellular response to hormone stimulus;cellular response to insulin stimulus;cellular response to organic substance;cellular response to peptide hormone stimulus;cellular response to stimulus;enzyme linked receptor protein signaling p…	cell part;cytoplasm;cytoplasmic part;cytosol;intracellular part;membrane;plasma membrane	binding;binding, bridging;insulin receptor binding;protein binding;protein binding, bridging;protein complex binding;receptor binding;SH3/SH2 adaptor activity;signaling adaptor activity		BPS;PH;RA;SH2
GSPT1	Eukaryotic peptide chain release factor GTP-binding subunit ERF3A;Eukaryotic peptide chain release factor GTP-binding subunit ERF3B	P15170;Q8IYD1	55.755	0.0047393	-9.78261	-8.86242	-11.6436	-9.49819		-12.7009	-13.8796	-10.9587	-11.9536	1	1.52169	0.00352743	2.4265	0.848977					+	1						biosynthetic process;catabolic process;cell cycle;cell cycle process;cellular biosynthetic process;cellular catabolic process;cellular component disassembly;cellular component disassembly at cellular level;cellular component organization;cellular component organization at cellular level;cellular component organization or biogenesis;cellular component organization or biogenesis at cellular level;c…	cell part;cytoplasmic part;cytosol;intracellular;intracellular part	binding;catalytic activity;GTP binding;GTPase activity;guanyl nucleotide binding;guanyl ribonucleotide binding;hydrolase activity;hydrolase activity, acting on acid anhydrides;hydrolase activity, acting on acid anhydrides, in phosphorus-containing anhydrides;nucleic acid binding;nucleoside-triphosphatase activity;nucleotide binding;purine nucleotide binding;purine ribonucleoside triphosphate bind…	mRNA surveillance pathway	GTP_EFTU;GTP_EFTU_D2;GTP_EFTU_D3;PAM2
HAT1	Histone acetyltransferase type B catalytic subunit	O14929	49.512	0.0041841	-9.32473	-9.04164	-9.05226	-9.14077		-9.00836	-13.8824	-13.4059	-10.2521	1	0.897529	0.00732454	2.49734	0.782376						0						biological regulation;cellular component assembly;cellular component assembly at cellular level;cellular component organization;cellular component organization at cellular level;cellular component organization or biogenesis;cellular component organization or biogenesis at cellular level;cellular macromolecular complex assembly;cellular macromolecular complex subunit organization;cellular macromol…	cell part;chromatin;chromosomal part;cytoplasm;intracellular membrane-bounded organelle;intracellular organelle;intracellular organelle part;intracellular part;macromolecular complex;membrane-bounded organelle;nuclear chromatin;nuclear chromosome part;nuclear matrix;nuclear part;nucleoplasm;nucleus;organelle;organelle part;protein complex	acetyltransferase activity;catalytic activity;H4 histone acetyltransferase activity;histone acetyltransferase activity;lysine N-acetyltransferase activity;N-acetyltransferase activity;N-acyltransferase activity;transferase activity;transferase activity, transferring acyl groups;transferase activity, transferring acyl groups other than amino-acyl groups		Hat1_N
HAUS3	HAUS augmin-like complex subunit 3	Q68CZ6	69.65	0	-9.89591	-9.14224	-9.99639	-10.1211		-14.4935	-14.6914	-12.2618	-13.0149	1	2.37994	0.00024	3.82651	1.45708						0						cell cycle phase;cell cycle process;cell division;cellular component assembly;cellular component assembly at cellular level;cellular component organization;cellular component organization at cellular level;cellular component organization or biogenesis;cellular component organization or biogenesis at cellular level;cellular process;centrosome organization;cytoskeleton organization;microtubule cyto…	cell part;centrosome;cytoplasm;cytoplasmic part;cytoskeletal part;HAUS complex;intracellular non-membrane-bounded organelle;intracellular organelle;intracellular organelle part;intracellular part;macromolecular complex;microtubule;microtubule associated complex;microtubule organizing center;non-membrane-bounded organelle;organelle;organelle part;protein complex;spindle
HAUS4	HAUS augmin-like complex subunit 4	Q9H6D7	42.399	0	-8.70109	-8.03515	-8.29903	-9.61771		-11.8363	-15.2943	-13.0482	-12.7198	1	2.38875	0.000164596	4.5614	1.62139						0						cell cycle phase;cell cycle process;cell division;cellular component assembly;cellular component assembly at cellular level;cellular component organization;cellular component organization at cellular level;cellular component organization or biogenesis;cellular component organization or biogenesis at cellular level;cellular process;centrosome organization;cytoskeleton organization;microtubule cyto…	cell part;centrosome;cytoplasm;cytoplasmic part;cytoskeletal part;HAUS complex;intracellular non-membrane-bounded organelle;intracellular organelle;intracellular organelle part;intracellular part;macromolecular complex;microtubule;microtubule associated complex;microtubule organizing center;non-membrane-bounded organelle;organelle;organelle part;protein complex;spindle			HAUS4
HAUS5	HAUS augmin-like complex subunit 5	O94927	71.682	0	-10.138	-8.032	-7.68107	-9.89231		-13.6719	-13.7969	-12.5929	-14.1165	4	2.73018	0.000191336	4.60869	1.70008					+	1						cell cycle phase;cell cycle process;cell division;cellular component assembly;cellular component assembly at cellular level;cellular component organization;cellular component organization at cellular level;cellular component organization or biogenesis;cellular component organization or biogenesis at cellular level;cellular process;centrosome organization;cytoskeleton organization;microtubule cyto…	cell part;centrosome;cytoplasm;cytoplasmic part;cytoskeletal part;HAUS complex;intracellular non-membrane-bounded organelle;intracellular organelle;intracellular organelle part;intracellular part;macromolecular complex;microtubule;microtubule associated complex;microtubule organizing center;non-membrane-bounded organelle;organelle;organelle part;protein complex;spindle			HAUS5
HAX1	HCLS1-associated protein X-1	O00165	31.62	0	-10.0467	-9.12239	-10.0253	-9.59157		-12.9694	-14.476	-11.9538	-11.2351	2	1.70556	0.00165702	2.96207	1.08277				+		0						biological regulation;cellular component organization;cellular component organization or biogenesis;cellular process;cellular response to chemical stimulus;cellular response to cytokine stimulus;cellular response to organic substance;cellular response to stimulus;negative regulation of apoptosis;negative regulation of biological process;negative regulation of cell death;negative regulation of cel…	actin cytoskeleton;apical plasma membrane;cell part;cell projection;clathrin-coated vesicle;coated vesicle;cytoplasmic membrane-bounded vesicle;cytoplasmic part;cytoplasmic vesicle;cytoskeleton;endoplasmic reticulum;envelope;intracellular membrane-bounded organelle;intracellular non-membrane-bounded organelle;intracellular organelle;intracellular organelle part;intracellular part;lamellipodium;ma…	binding;cytokine binding;growth factor binding;interleukin-1 binding;protein binding;protein N-terminus binding
HDLBP	Vigilin	Q00341	141.45	0	-6.21519	-5.09111	-6.85301	-5.88296		-13.2706	-11.7094	-9.87724	-10.5817	11	2.67453	0.000262376	5.34919	1.89275						0						alcohol metabolic process;cholesterol metabolic process;establishment of localization;lipid metabolic process;lipid transport;metabolic process;organic substance transport;primary metabolic process;small molecule metabolic process;steroid metabolic process;sterol metabolic process;transport	cell part;cytoplasm;extracellular region part;high-density lipoprotein particle;intracellular membrane-bounded organelle;intracellular organelle;intracellular part;macromolecular complex;membrane;membrane-bounded organelle;nucleus;organelle;plasma lipoprotein particle;plasma membrane;protein-lipid complex	binding;lipid binding		KH_1
HEATR5B	HEAT repeat-containing protein 5B	Q9P2D3	224.3	0	-5.47899	-4.7131	-7.22756	-5.85581		-12.7882	-10.1464	-11.1545	-14.5249	10	2.5619	0	6.33463	2.04702						0							cell part;extracellular membrane-bounded organelle;extracellular organelle;extracellular region part;extracellular vesicular exosome;membrane;membrane-bounded organelle;membrane-bounded vesicle;organelle;vesicle
HELZ	Probable helicase with zinc finger domain	P42694	218.97	0	-9.73439	-8.30139	-9.15385	-9.10581		-13.2872	-13.8591	-14.2816	-13.4135	2	4.58916	0	4.63646	1.95508						0							cell part;intracellular membrane-bounded organelle;intracellular organelle;intracellular part;membrane;membrane-bounded organelle;nucleus;organelle	adenyl nucleotide binding;adenyl ribonucleotide binding;ATP binding;binding;catalytic activity;cation binding;helicase activity;hydrolase activity;hydrolase activity, acting on acid anhydrides;hydrolase activity, acting on acid anhydrides, in phosphorus-containing anhydrides;ion binding;metal ion binding;nucleoside-triphosphatase activity;nucleotide binding;purine nucleotide binding;purine ribonu…		zf-CCCH
HERC1	Probable E3 ubiquitin-protein ligase HERC1	Q15751	532.22	0	-4.12561	-3.71033	-4.69803	-4.41532		-11.1071	-12.9999	-11.255	-11.0927	47	4.01182	0	7.37636	2.93964						0						biological regulation;cell differentiation;cell differentiation in hindbrain;cell projection organization;cellular component organization;cellular component organization at cellular level;cellular component organization or biogenesis;cellular component organization or biogenesis at cellular level;cellular developmental process;cellular process;central nervous system neuron differentiation;cerebel…	cell part;cytoplasm;cytoplasmic part;cytosol;Golgi apparatus;intracellular membrane-bounded organelle;intracellular organelle;intracellular part;membrane;membrane-bounded organelle;organelle	acid-amino acid ligase activity;ARF guanyl-nucleotide exchange factor activity;catalytic activity;enzyme regulator activity;GTPase regulator activity;guanyl-nucleotide exchange factor activity;ligase activity;ligase activity, forming carbon-nitrogen bonds;nucleoside-triphosphatase regulator activity;small conjugating protein ligase activity;small GTPase regulator activity;ubiquitin-protein ligase…	Ubiquitin mediated proteolysis	HECT;RCC1;SPRY;WD40
HEXIM1	Protein HEXIM1	O94992	40.623	0	-3.60447	-2.18267	-3.07122	-3.33033		-12.5548	-10.6304	-11.3997	-9.82888	55	3.94095	0	8.05626	3.03199						0						anatomical structure development;biological regulation;biosynthetic process;cellular biosynthetic process;cellular macromolecule biosynthetic process;cellular macromolecule metabolic process;cellular metabolic process;cellular nitrogen compound metabolic process;cellular process;developmental process;heart development;macromolecule biosynthetic process;macromolecule metabolic process;metabolic pr…	cell part;cytoplasm;intracellular membrane-bounded organelle;intracellular organelle;intracellular organelle part;intracellular part;membrane-bounded organelle;nuclear part;nucleoplasm;nucleus;organelle;organelle part	binding;cyclin-dependent protein kinase inhibitor activity;cyclin-dependent protein kinase regulator activity;enzyme inhibitor activity;enzyme regulator activity;kinase inhibitor activity;kinase regulator activity;nucleic acid binding;protein kinase inhibitor activity;protein kinase regulator activity;protein serine/threonine kinase inhibitor activity;RNA binding;snRNA binding		HEXIM
HGS	Hepatocyte growth factor-regulated tyrosine kinase substrate	O14964	86.191	0	-7.77246	-7.11383	-7.89275	-8.14739		-11.2693	-11.9522	-11.0984	-9.97945	6	2.94515	0.000496674	3.34325	1.35651					+	2						biological regulation;cell surface receptor linked signaling pathway;cellular component organization;cellular component organization or biogenesis;cellular localization;cellular macromolecule localization;cellular membrane organization;cellular process;cellular protein localization;cellular response to stimulus;endosome to lysosome transport;endosome transport;enzyme linked receptor protein signa…	cell part;cytoplasm;cytoplasmic membrane-bounded vesicle;cytoplasmic part;cytoplasmic vesicle;cytosol;early endosome;early endosome membrane;endosomal part;endosome;endosome membrane;extracellular membrane-bounded organelle;extracellular organelle;extracellular region part;extracellular vesicular exosome;intracellular membrane-bounded organelle;intracellular organelle;intracellular organelle part…	binding;cation binding;ion binding;metal ion binding;protein binding;protein domain specific binding	Endocytosis;Phagosome	FYVE;Hrs_helical;VHS
HIVEP2	Transcription factor HIVEP2;Zinc finger protein 40	P31629;P15822	269.05	0	-8.44131	-8.36377	-10.2598	-9.39166		-13.7376	-13.9501	-13.4718	-12.942	2	3.21471	0.000212	4.41126	1.76605					+	1						biological regulation;biosynthetic process;cellular biosynthetic process;cellular macromolecule biosynthetic process;cellular macromolecule metabolic process;cellular metabolic process;cellular nitrogen compound metabolic process;cellular process;macromolecule biosynthetic process;macromolecule metabolic process;metabolic process;negative regulation of biological process;negative regulation of bi…	cell part;cytoplasmic part;intracellular membrane-bounded organelle;intracellular organelle;intracellular organelle part;intracellular part;membrane-bounded organelle;mitochondrion;nuclear part;nucleoplasm;nucleus;organelle;organelle part	binding;cation binding;DNA binding;ion binding;metal ion binding;nucleic acid binding
HN1	Hematological and neurological expressed 1 protein;Hematological and neurological expressed 1 protein, N-terminally processed	Q9UK76	16.014	0	-4.81528	-3.8721	-4.52079	-4.96677		-8.37778	-8.49565	-8.36697	-8.33661	17	3.35283	0.000158209	3.85052	1.71533						0						developmental process	cell part;intracellular membrane-bounded organelle;intracellular organelle;intracellular part;membrane-bounded organelle;nucleus;organelle
HN1L	Hematological and neurological expressed 1-like protein	Q9H910	20.063	0	-6.01255	-5.16411	-6.47442	-6.62061		-13.0205	-13.6576	-11.7665	-15.2379	15	3.21889	0	7.35272	2.63258						0							cell part;cytoplasm;intracellular membrane-bounded organelle;intracellular organelle;intracellular part;membrane;membrane-bounded organelle;nucleus;organelle;plasma membrane
HOOK3	Protein Hook homolog 3	Q86VS8	83.125	0	-8.29067	-6.62212	-7.20488	-7.57499		-13.7184	-13.6545	-10.7662	-10.9643	3	2.28524	0.000174917	4.8527	1.68076					+	2						biological regulation;cellular component organization;cellular component organization at cellular level;cellular component organization or biogenesis;cellular component organization or biogenesis at cellular level;cellular localization;cellular macromolecule localization;cellular process;cellular protein localization;cytoplasmic microtubule organization;cytoskeleton organization;developmental pro…	cell part;centriolar satellite;centrosome;cis-Golgi network;cytoplasm;cytoplasmic part;cytoskeletal part;FHF complex;Golgi apparatus;Golgi apparatus part;intracellular membrane-bounded organelle;intracellular non-membrane-bounded organelle;intracellular organelle;intracellular organelle part;intracellular part;macromolecular complex;membrane-bounded organelle;microtubule;microtubule organizing ce…	binding;cytoskeletal protein binding;identical protein binding;microtubule binding;protein binding;tubulin binding		HOOK
HS1BP3	HCLS1-binding protein 3	Q53T59	42.78	0	-8.24114	-7.32174	-7.8385	-8.82849		-9.40223	-12.8077	-12.9189	-13.5539	1	1.77397	0.000474576	4.11322	1.37567						0								binding;lipid binding;phosphatidylinositol binding;phospholipid binding		PX
HSD17B12	Very-long-chain 3-oxoacyl-CoA reductase	Q53GQ0	34.324	0	-6.83534	-5.30174	-5.93014	-6.65096		-9.9454	-8.08444	-8.33442	-8.44536	18	2.39716	0.00166993	2.52286	0.989844						0						acyl-CoA biosynthetic process;acyl-CoA metabolic process;acylglycerol biosynthetic process;acylglycerol metabolic process;biological regulation;biosynthetic process;carboxylic acid biosynthetic process;carboxylic acid metabolic process;cellular biosynthetic process;cellular component organization;cellular component organization at cellular level;cellular component organization or biogenesis;cellu…	cell part;cytoplasmic part;endoplasmic reticulum membrane;endoplasmic reticulum part;extracellular matrix;extracellular region part;integral to membrane;intracellular organelle part;intracellular part;intrinsic to membrane;membrane;membrane part;organelle membrane;organelle part	binding;carbohydrate binding;catalytic activity;estradiol 17-beta-dehydrogenase activity;glycosaminoglycan binding;heparin binding;oxidoreductase activity;oxidoreductase activity, acting on CH-OH group of donors;oxidoreductase activity, acting on the CH-OH group of donors, NAD or NADP as acceptor;pattern binding;polysaccharide binding;steroid dehydrogenase activity;steroid dehydrogenase activity,…	Biosynthesis of unsaturated fatty acids;Steroid hormone biosynthesis	adh_short
HSDL1	Inactive hydroxysteroid dehydrogenase-like protein 1	Q3SXM5	37.001	0	-7.70458	-6.21116	-6.60583	-9.71436		-10.2702	-9.71453	-9.26307	-10.4303	10	1.29067	0.00477831	2.36056	0.834386						0							cell part;cytoplasmic part;intracellular membrane-bounded organelle;intracellular organelle;intracellular part;membrane-bounded organelle;mitochondrion;organelle	catalytic activity;oxidoreductase activity		adh_short
HSP90AB2P	Putative heat shock protein HSP 90-beta 2	Q58FF8	44.348	0	-7.38171	-6.13817	-7.29837	-5.96471		-8.33339	-11.079	-8.44106	-14.4088	2	1.15905	0.00163056	3.86982	1.1127						0						cellular macromolecule metabolic process;cellular metabolic process;cellular process;cellular protein metabolic process;macromolecule metabolic process;metabolic process;primary metabolic process;protein folding;protein metabolic process;response to stimulus;response to stress	cell part;cytoplasm;extracellular membrane-bounded organelle;extracellular organelle;extracellular region part;extracellular vesicular exosome;intracellular part;membrane-bounded organelle;membrane-bounded vesicle;organelle;vesicle	adenyl nucleotide binding;adenyl ribonucleotide binding;ATP binding;binding;nucleotide binding;purine nucleotide binding;purine ribonucleoside triphosphate binding;purine ribonucleotide binding;ribonucleotide binding		HSP90
HSPB8	Heat shock protein beta-8	Q9UJY1	21.604	0.0017316	-8.42111	-10.1749	-9.06128	-11.3377		-12.8865	-15.0206	-12.4645	-9.89297	3	1.14627	0.00335516	2.81739	0.871617						0							cell part;cytoplasm;cytoplasmic part;Golgi apparatus;intracellular;intracellular membrane-bounded organelle;intracellular organelle;intracellular organelle part;intracellular part;membrane-bounded organelle;nuclear part;nucleoplasm;nucleus;organelle;organelle part	binding;identical protein binding;protein binding		HSP20
HSPE1	10 kDa heat shock protein, mitochondrial	P61604	10.932	0	-8.68505	-7.52328	-7.12105	-8.04813		-12.7815	-15.0858	-9.66037	-14.3585	2	1.70431	0.000140212	5.12718	1.5773						0						activation of caspase activity;biological regulation;cell differentiation;cellular developmental process;cellular macromolecule metabolic process;cellular metabolic process;cellular process;cellular protein metabolic process;developmental process;macromolecule metabolic process;metabolic process;osteoblast differentiation;positive regulation of caspase activity;positive regulation of catalytic ac…	cell part;cytoplasmic part;extracellular membrane-bounded organelle;extracellular organelle;extracellular region part;extracellular vesicular exosome;intracellular membrane-bounded organelle;intracellular organelle;intracellular organelle lumen;intracellular organelle part;intracellular part;membrane;membrane-bounded organelle;membrane-bounded vesicle;membrane-enclosed lumen;mitochondrial matrix;…	adenyl nucleotide binding;adenyl ribonucleotide binding;ATP binding;binding;chaperone binding;nucleotide binding;protein binding;purine nucleotide binding;purine ribonucleoside triphosphate binding;purine ribonucleotide binding;ribonucleotide binding;unfolded protein binding		Cpn10
HSPE1-MOB4	HSPE1-MOB4 readthrough	S4R3N1	29.736	0	-4.37532	-3.52838	-4.90715	-4.71969		-7.92727	-7.67319	-8.06275	-6.92768	28	3.68519	0.000238876	3.26509	1.36235						0						cellular macromolecule metabolic process;cellular metabolic process;cellular process;cellular protein metabolic process;macromolecule metabolic process;metabolic process;primary metabolic process;protein folding;protein metabolic process	cell part;cytoplasm;intracellular part	adenyl nucleotide binding;adenyl ribonucleotide binding;ATP binding;binding;nucleotide binding;purine nucleotide binding;purine ribonucleoside triphosphate binding;purine ribonucleotide binding;ribonucleotide binding		Cpn10;Mob1_phocein
HUWE1	E3 ubiquitin-protein ligase HUWE1	Q7Z6Z7	481.89	0	-10.31	-9.78142	-10.6824	-10.3175		-13.3227	-13.6898	-11.9051	-12.2913	2	2.31221	0.00167932	2.5294	1.02829					+	1						base-excision repair;cell differentiation;cellular component organization;cellular component organization at cellular level;cellular component organization or biogenesis;cellular component organization or biogenesis at cellular level;cellular developmental process;cellular macromolecule metabolic process;cellular metabolic process;cellular nitrogen compound metabolic process;cellular process;cell…	cell part;cytoplasm;extracellular membrane-bounded organelle;extracellular organelle;extracellular region part;extracellular vesicular exosome;intracellular membrane-bounded organelle;intracellular organelle;intracellular organelle part;intracellular part;membrane;membrane-bounded organelle;membrane-bounded vesicle;nuclear part;nucleoplasm;nucleus;organelle;organelle part;vesicle	acid-amino acid ligase activity;binding;catalytic activity;DNA binding;ligase activity;ligase activity, forming carbon-nitrogen bonds;nucleic acid binding;small conjugating protein ligase activity;ubiquitin-protein ligase activity	Ubiquitin mediated proteolysis	DUF4414;DUF908;DUF913;HECT;UBA;WWE
IARS2	Isoleucine--tRNA ligase, mitochondrial	Q9NSE4	113.79	0	-8.21849	-7.62087	-8.99648	-8.19517		-10.8743	-10.0458	-9.68877	-10.1891	1	2.6594	0.00427427	1.94175	0.817226						0						amine metabolic process;amino acid activation;biosynthetic process;carboxylic acid metabolic process;cellular amine metabolic process;cellular amino acid metabolic process;cellular biosynthetic process;cellular component organization;cellular component organization at cellular level;cellular component organization or biogenesis;cellular component organization or biogenesis at cellular level;cellu…	cell part;cytoplasm;cytoplasmic part;cytosol;intracellular membrane-bounded organelle;intracellular organelle;intracellular organelle lumen;intracellular organelle part;intracellular part;membrane-bounded organelle;membrane-enclosed lumen;mitochondrial matrix;mitochondrial part;mitochondrion;organelle;organelle lumen;organelle part	adenyl nucleotide binding;adenyl ribonucleotide binding;aminoacyl-tRNA editing activity;aminoacyl-tRNA ligase activity;ATP binding;binding;carboxylic ester hydrolase activity;catalytic activity;hydrolase activity;hydrolase activity, acting on ester bonds;isoleucine-tRNA ligase activity;ligase activity;ligase activity, forming aminoacyl-tRNA and related compounds;ligase activity, forming carbon-ox…	Aminoacyl-tRNA biosynthesis;Valine, leucine and isoleucine biosynthesis	Anticodon_1;tRNA-synt_1;zf-FPG_IleRS
IDH2	Isocitrate dehydrogenase [NADP], mitochondrial	P48735	50.909	0	-6.93842	-4.89982	-5.36269	-5.73217		-9.23042	-7.62042	-7.67573	-8.02364	17	2.21372	0.00248545	2.40428	0.933571					+	1						2-oxoglutarate metabolic process;acetyl-CoA catabolic process;acetyl-CoA metabolic process;carbohydrate metabolic process;carboxylic acid metabolic process;catabolic process;cellular aldehyde metabolic process;cellular carbohydrate metabolic process;cellular catabolic process;cellular ketone metabolic process;cellular metabolic process;cellular process;coenzyme catabolic process;coenzyme metaboli…	cell part;cytoplasmic part;extracellular membrane-bounded organelle;extracellular organelle;extracellular region part;extracellular vesicular exosome;intracellular membrane-bounded organelle;intracellular organelle;intracellular organelle lumen;intracellular organelle part;intracellular part;membrane;membrane-bounded organelle;membrane-bounded vesicle;membrane-enclosed lumen;mitochondrial inner m…	binding;catalytic activity;cation binding;coenzyme binding;cofactor binding;ion binding;isocitrate dehydrogenase (NADP+) activity;isocitrate dehydrogenase activity;magnesium ion binding;metal ion binding;NAD binding;nucleotide binding;oxidoreductase activity;oxidoreductase activity, acting on CH-OH group of donors;oxidoreductase activity, acting on the CH-OH group of donors, NAD or NADP as accept…	Carbon fixation pathways in prokaryotes;Citrate cycle (TCA cycle);Glutathione metabolism;Peroxisome	Iso_dh
IFT74	Intraflagellar transport protein 74 homolog	Q96LB3	69.239	0	-6.68061	-5.56271	-6.01056	-6.40376		-14.2179	-12.8192	-11.2417	-11.6693	12	2.94964	0	6.32262	2.33379						0						anatomical structure development;anatomical structure formation involved in morphogenesis;biological regulation;cell development;cell projection assembly;cell projection organization;cell surface receptor linked signaling pathway;cellular component assembly;cellular component assembly at cellular level;cellular component assembly involved in morphogenesis;cellular component movement;cellular comp…	axoneme part;cell part;cell projection;cell projection part;centrosome;cilium;cytoplasmic membrane-bounded vesicle;cytoplasmic part;cytoplasmic vesicle;cytoskeletal part;intracellular membrane-bounded organelle;intracellular non-membrane-bounded organelle;intracellular organelle;intracellular organelle part;intracellular part;intraflagellar transport particle B;macromolecular complex;membrane-bou…	beta-tubulin binding;binding;chromatin binding;cytoskeletal protein binding;protein binding;tubulin binding
IGBP1	Immunoglobulin-binding protein 1	P78318	39.221	0	-8.80099	-7.97252	-9.68905	-8.85149		-13.1746	-14.1023	-13.995	-11.1187	1	2.41201	0.000146409	4.26915	1.53831						0						B cell activation;biological regulation;cell activation;cellular process;cellular response to stimulus;immune system process;leukocyte activation;lymphocyte activation;negative regulation of biological process;negative regulation of biosynthetic process;negative regulation of caspase activity;negative regulation of catalytic activity;negative regulation of cell communication;negative regulation o…	cell part;cytoplasm;cytoplasmic part;cytoskeletal part;cytosol;intracellular organelle part;intracellular part;macromolecular complex;microtubule;organelle part;protein complex	binding;enzyme binding;enzyme regulator activity;phosphatase binding;phosphatase regulator activity;protein binding;protein phosphatase 2A binding;protein phosphatase binding;protein phosphatase regulator activity;protein phosphatase type 2A regulator activity		TAP42
IGHG1	Ig gamma-1 chain C region;Ig gamma-4 chain C region;Ig gamma-3 chain C region	P01857;P01861;P01860	36.105	0	-10.8445	-9.26317	-9.88715	-7.6112		-13.7048	-13.3856	-10.6926	-12.299	1	1.7553	0.0015609	3.11902	1.05335					+	1						activation of immune response;anatomical structure homeostasis;biological regulation;complement activation;complement activation, classical pathway;defense response;homeostatic process;humoral immune response;immune effector process;immune response;immune system process;innate immune response;macromolecule metabolic process;metabolic process;positive regulation of biological process;positive regu…	blood microparticle;extracellular membrane-bounded organelle;extracellular organelle;extracellular region;extracellular region part;extracellular space;extracellular vesicular exosome;membrane-bounded organelle;membrane-bounded vesicle;organelle;vesicle	antigen binding;binding		C1-set
ILK	Integrin-linked protein kinase	Q13418	51.419	0	-4.36588	-3.72464	-4.39733	-4.27745		-9.38604	-7.40412	-7.10865	-7.00334	44	2.23703	0.000564417	3.53421	1.36894				+	+	7	+	+	+	+		aging;ameboidal cell migration;anatomical structure development;anatomical structure formation involved in morphogenesis;anatomical structure morphogenesis;axon ensheathment;biological adhesion;biological regulation;branching involved in ureteric bud morphogenesis;branching morphogenesis of a tube;cell adhesion;cell aging;cell cycle arrest;cell cycle process;cell junction assembly;cell junction o…	actin filament bundle;actomyosin;adherens junction;anchoring junction;axon part;cell body;cell junction;cell part;cell projection;cell projection part;cell-cell junction;cell-substrate adherens junction;cell-substrate junction;contractile fiber part;costamere;cytoplasm;cytoplasmic part;cytoskeletal part;cytosol;dendritic shaft;focal adhesion;intracellular organelle part;intracellular part;lamelli…	adenyl nucleotide binding;adenyl ribonucleotide binding;ATP binding;binding;catalytic activity;enzyme binding;kinase activity;kinase binding;molecular transducer activity;nucleotide binding;phosphotransferase activity, alcohol group as acceptor;protein binding;protein kinase activity;protein kinase binding;protein serine/threonine kinase activity;purine nucleotide binding;purine ribonucleoside tr…	Bacterial invasion of epithelial cells;Endometrial cancer;Focal adhesion;PPAR signaling pathway	Ank;Ank_2;Pkinase_Tyr
ILVBL	Acetolactate synthase-like protein	A1L0T0	67.867	0	-7.64504	-6.73866	-7.19543	-7.04303		-10.5513	-9.8444	-8.87554	-9.56347	3	2.75757	0.00162574	2.55314	1.06608						0							cell part;integral to membrane;intrinsic to membrane;membrane;membrane part	binding;catalytic activity;cation binding;coenzyme binding;cofactor binding;ion binding;magnesium ion binding;metal ion binding;thiamine pyrophosphate binding;transferase activity;vitamin binding		TPP_enzyme_C;TPP_enzyme_M;TPP_enzyme_N
INPP5F	Phosphatidylinositide phosphatase SAC2	Q9Y2H2	128.41	0	-10.7829	-9.44904	-10.4363	-10.2736		-13.006	-13.2102	-12.6788	-14.7767	2	2.66519	0.00079619	3.18243	1.25042					+	1						biological regulation;cardiac muscle adaptation;cardiac muscle hypertrophy;cardiac muscle hypertrophy in response to stress;catabolic process;cellular catabolic process;cellular lipid catabolic process;cellular lipid metabolic process;cellular metabolic process;cellular process;cellular response to stimulus;glycerolipid catabolic process;glycerolipid metabolic process;glycerophospholipid cataboli…		catalytic activity;hydrolase activity;hydrolase activity, acting on ester bonds;phosphoric ester hydrolase activity		hSac2;Syja_N
INPPL1	Phosphatidylinositol 3,4,5-trisphosphate 5-phosphatase 2	O15357	138.6	0	-5.30213	-4.55229	-5.65351	-5.43041		-13.842	-10.028	-13.3407	-8.99219	11	1.93186	0.000232456	6.31612	1.95859				+	+	1						actin cytoskeleton organization;actin filament organization;actin filament-based process;alcohol metabolic process;biological adhesion;biological regulation;biosynthetic process;carbohydrate metabolic process;cell adhesion;cellular biosynthetic process;cellular carbohydrate metabolic process;cellular component organization;cellular component organization at cellular level;cellular component organ…	cell part;cell projection;cytoplasm;cytoplasmic part;cytoskeleton;cytosol;filopodium;Golgi apparatus;intracellular membrane-bounded organelle;intracellular non-membrane-bounded organelle;intracellular organelle;intracellular part;lamellipodium;membrane;membrane-bounded organelle;non-membrane-bounded organelle;organelle;plasma membrane	binding;catalytic activity;hydrolase activity;protein binding;protein domain specific binding;SH2 domain binding	Inositol phosphate metabolism;Phosphatidylinositol signaling system	Exo_endo_phos;SAM_1;SH2
IQGAP1	Ras GTPase-activating-like protein IQGAP1	P46940	189.25	0	-4.48144	-3.78637	-4.06481	-3.96716		-6.52929	-6.62098	-5.74842	-5.93281	32	3.4644	0.00248874	2.13293	0.943124					+	5	+					activation of MAPK activity;anatomical structure development;biological regulation;cell cycle process;cell development;cell surface receptor linked signaling pathway;cellular component organization;cellular component organization or biogenesis;cellular developmental process;cellular macromolecule metabolic process;cellular metabolic process;cellular process;cellular protein metabolic process;cell…	actin filament;adherens junction;anchoring junction;axon;cell junction;cell leading edge;cell part;cell projection;cell projection part;cell-cell junction;cell-substrate adherens junction;cell-substrate junction;cytoplasm;cytoplasmic part;cytoskeletal part;cytosol;extracellular membrane-bounded organelle;extracellular organelle;extracellular region part;extracellular vesicular exosome;extrinsic t…	binding;calcium ion binding;calmodulin binding;cation binding;cytoskeletal protein binding;enzyme activator activity;enzyme binding;enzyme inhibitor activity;enzyme regulator activity;GTPase activator activity;GTPase inhibitor activity;GTPase regulator activity;ion binding;kinase activator activity;kinase binding;kinase regulator activity;lipid binding;metal ion binding;myosin binding;myosin ligh…	Regulation of actin cytoskeleton	CH;IQ;RasGAP;RasGAP_C
IRAK1	Interleukin-1 receptor-associated kinase 1	P51617	76.536	0	-8.45161	-7.62152	-7.03942	-8.93051		-12.0891	-10.8882	-9.02993	-9.3409	4	1.41463	0.00446498	2.32626	0.822838						0						activation of immune response;activation of innate immune response;activation of MAPK activity;activation of NF-kappaB-inducing kinase activity;activation of protein kinase activity;aging;anaphase-promoting complex-dependent proteasomal ubiquitin-dependent protein catabolic process;anatomical structure development;biological regulation;blastocyst development;catabolic process;cell cycle;cell cycl…	cell part;centrosome;chromosomal part;chromosome;condensed chromosome;condensed chromosome kinetochore;condensed nuclear chromosome;cytoplasm;cytoplasmic part;cytoskeletal part;cytosol;endosomal part;endosome membrane;extracellular region part;intercellular bridge;interleukin-1 receptor complex;intracellular membrane-bounded organelle;intracellular non-membrane-bounded organelle;intracellular org…	acid-amino acid ligase activity;adenyl nucleotide binding;adenyl ribonucleotide binding;ATP binding;binding;catalytic activity;cation binding;enzyme binding;identical protein binding;ion binding;kinase activity;ligase activity;ligase activity, forming carbon-nitrogen bonds;metal ion binding;molecular transducer activity;NF-kappaB-inducing kinase activity;nucleotide binding;phosphatase binding;pho…	Apoptosis;Chagas disease (American trypanosomiasis);ko05152;Leishmaniasis;Measles;Neurotrophin signaling pathway;Toll-like receptor signaling pathway;Toxoplasmosis	Death;Pkinase
IRS1	Insulin receptor substrate 1	P35568	131.59	0	-1.02273	-0.17154	-0.74572	-0.27652		-6.1602	-6.37652	-5.97433	-5.11853	259	5.03905	0	5.35327	2.28732				+	+	1						anatomical structure development;biological regulation;carbohydrate homeostasis;catabolic process;cell surface receptor linked signaling pathway;cellular localization;cellular macromolecule localization;cellular process;cellular protein localization;cellular response to chemical stimulus;cellular response to endogenous stimulus;cellular response to fibroblast growth factor stimulus;cellular respo…	caveola;cell part;cytoplasm;cytoplasmic part;cytosol;insulin receptor complex;intracellular membrane-bounded organelle;intracellular organelle;intracellular part;macromolecular complex;membrane;membrane part;membrane raft;membrane-bounded organelle;nucleus;organelle;plasma membrane;plasma membrane part;protein complex;receptor complex	binding;binding, bridging;enzyme binding;insulin receptor binding;insulin-like growth factor receptor binding;kinase binding;molecular transducer activity;phosphatidylinositol 3-kinase binding;protein binding;protein binding, bridging;protein complex binding;protein domain specific binding;protein kinase binding;protein kinase C binding;receptor binding;receptor tyrosine kinase binding;SH2 domain…	Adipocytokine signaling pathway;Aldosterone-regulated sodium reabsorption;Insulin signaling pathway;Neurotrophin signaling pathway;Type II diabetes mellitus	IRS;PH
IST1	IST1 homolog	P53990	39.75	0	-6.63327	-5.26776	-7.23419	-5.97355		-12.7811	-11.7764	-10.2329	-12.8475	16	3.32912	0	5.63226	2.05342					+	1						abscission;biological regulation;cell division;cellular process;cytokinesis;developmental process;establishment of localization;establishment of protein localization;localization;macromolecule localization;positive regulation of axonogenesis;positive regulation of biological process;positive regulation of cell development;positive regulation of cell differentiation;positive regulation of cell gro…	cell part;centrosome;cytoplasmic membrane-bounded vesicle;cytoplasmic part;cytoplasmic vesicle;cytoskeletal part;cytosol;endoplasmic reticulum-Golgi intermediate compartment;extracellular membrane-bounded organelle;extracellular organelle;extracellular region part;extracellular vesicular exosome;intracellular membrane-bounded organelle;intracellular non-membrane-bounded organelle;intracellular or…	binding;protein binding;protein complex binding;protein domain specific binding		Ist1
KANK2	KN motif and ankyrin repeat domain-containing protein 2	Q63ZY3	91.173	0	-10.5099	-9.86989	-10.5586	-10.921		-12.9192	-14.1302	-13.0118	-12.7817	1	3.24489	0.00143581	2.74589	1.15405					+	4		+*	+	+	+	apoptosis;biological regulation;biosynthetic process;cell death;cellular biosynthetic process;cellular macromolecule biosynthetic process;cellular macromolecule metabolic process;cellular metabolic process;cellular nitrogen compound metabolic process;cellular process;death;macromolecule biosynthetic process;macromolecule metabolic process;metabolic process;negative regulation of biological proces…	cell part;cytoplasm;cytoplasmic part;intracellular membrane-bounded organelle;intracellular organelle;intracellular part;membrane-bounded organelle;mitochondrion;organelle			Ank;Ank_2;KN_motif
KIAA1671	Uncharacterized protein KIAA1671	Q9BY89	196.71	0	-7.19851	-6.21729	-6.79546	-7.96871		-13.0131	-13.674	-12.489	-13.4652	7	4.66219	0	6.11535	2.49386						0
KIF5B	Kinesin-1 heavy chain	P33176	109.68	0	-4.09647	-3.32554	-4.38177	-4.26339		-7.54448	-7.70377	-7.70077	-7.14446	42	4.11122	0.000152299	3.50658	1.54355						0						antigen processing and presentation;antigen processing and presentation of exogenous antigen;antigen processing and presentation of exogenous peptide antigen;antigen processing and presentation of exogenous peptide antigen via MHC class II;antigen processing and presentation of peptide antigen;antigen processing and presentation of peptide antigen via MHC class II;antigen processing and presentat…	cell part;cell projection;cell projection part;ciliary rootlet;cilium part;cytoplasm;cytoplasmic membrane-bounded vesicle;cytoplasmic part;cytoplasmic vesicle;cytoskeletal part;cytosol;endocytic vesicle;intracellular membrane-bounded organelle;intracellular organelle;intracellular organelle part;intracellular part;kinesin complex;macromolecular complex;membrane;membrane-bounded organelle;membrane…	adenyl nucleotide binding;adenyl ribonucleotide binding;ATP binding;ATPase activity;binding;catalytic activity;cytoskeletal protein binding;hydrolase activity;hydrolase activity, acting on acid anhydrides;hydrolase activity, acting on acid anhydrides, in phosphorus-containing anhydrides;microtubule binding;microtubule motor activity;motor activity;nucleoside-triphosphatase activity;nucleotide bin…		Kinesin
KLC1	Kinesin light chain 1	E7EVH7;Q07866	83.694	0	-7.48425	-6.64417	-7.25782	-7.93256		-14.0393	-11.97	-11.3465	-11.1441	2	2.57558	0.000195572	4.79529	1.76681					+	2						antigen processing and presentation;antigen processing and presentation of exogenous antigen;antigen processing and presentation of exogenous peptide antigen;antigen processing and presentation of exogenous peptide antigen via MHC class II;antigen processing and presentation of peptide antigen;antigen processing and presentation of peptide antigen via MHC class II;antigen processing and presentat…	axon;cell body;cell part;cell projection;cell projection part;ciliary rootlet;cilium part;cytoplasm;cytoplasmic membrane-bounded vesicle;cytoplasmic part;cytoplasmic vesicle;cytoskeletal part;cytosol;growth cone;intracellular membrane-bounded organelle;intracellular organelle;intracellular organelle part;intracellular part;kinesin complex;macromolecular complex;membrane;membrane-bounded organelle…	catalytic activity;hydrolase activity;hydrolase activity, acting on acid anhydrides;hydrolase activity, acting on acid anhydrides, in phosphorus-containing anhydrides;microtubule motor activity;motor activity;nucleoside-triphosphatase activity;pyrophosphatase activity		DUF2315;Rab5-bind;TPR_1;TPR_2
LAMTOR3	Ragulator complex protein LAMTOR3	Q9UHA4	13.623	0	-8.01621	-7.57426	-6.11354	-7.05365		-14.1967	-13.4517	-13.0813	-13.1809	1	4.32805	0	6.28823	2.53507			+			0						biological regulation;cellular localization;cellular macromolecule localization;cellular process;cellular protein localization;cellular response to acid;cellular response to amine stimulus;cellular response to amino acid stimulus;cellular response to chemical stimulus;cellular response to endogenous stimulus;cellular response to organic nitrogen;cellular response to organic substance;cellular res…	adherens junction;anchoring junction;cell junction;cell part;cell-substrate adherens junction;cell-substrate junction;cytoplasmic part;endosomal part;extracellular membrane-bounded organelle;extracellular organelle;extracellular region part;extracellular vesicular exosome;focal adhesion;intracellular organelle part;intracellular part;macromolecular complex;membrane part;membrane-bounded organelle…		MAPK signaling pathway	MAPKK1_Int
LAMTOR5	Ragulator complex protein LAMTOR5	O43504	9.6138	0.0041152	-8.785	-7.68501	-7.43637	-6.9642		-12.295	-11.9493	-15.1144	-11.3874	1	2.3246	0.00018662	4.96887	1.70407			+			0						biological regulation;cellular component organization;cellular component organization or biogenesis;cellular process;cellular response to acid;cellular response to amine stimulus;cellular response to amino acid stimulus;cellular response to chemical stimulus;cellular response to endogenous stimulus;cellular response to organic nitrogen;cellular response to organic substance;cellular response to s…	cell part;cytoplasmic part;cytosol;endosomal part;intracellular membrane-bounded organelle;intracellular organelle;intracellular organelle part;intracellular part;lysosome;lytic vacuole;macromolecular complex;membrane part;membrane-bounded organelle;organelle;organelle part;protein complex;Ragulator complex;vacuole
LGALS3BP	Galectin-3-binding protein	Q08380	65.33	0	-8.55501	-8.5872	-9.76435	-8.45168		-11.8018	-13.3157	-11.3757	-10.4437	6	2.00811	0.00155389	2.89467	1.08256						0						biological adhesion;biological regulation;cell adhesion;cellular component organization;cellular component organization or biogenesis;cellular defense response;cellular membrane organization;cellular process;cellular response to stimulus;defense response;endocytosis;establishment of localization;membrane invagination;membrane organization;receptor-mediated endocytosis;regulation of biological pro…	blood microparticle;cell part;extracellular matrix;extracellular membrane-bounded organelle;extracellular organelle;extracellular region part;extracellular space;extracellular vesicular exosome;membrane;membrane-bounded organelle;membrane-bounded vesicle;organelle;proteinaceous extracellular matrix;vesicle	cargo receptor activity;receptor activity;scavenger receptor activity		BACK;SRCR
LIMA1	LIM domain and actin-binding protein 1	Q9UHB6	85.225	0	-10.3177	-6.79265	-8.09658	-8.07692		-9.81711	-10.6977	-10.9917	-11.661	2	1.46253	0.00347995	2.47092	0.874357					+	4						actin cytoskeleton organization;actin filament bundle assembly;actin filament organization;actin filament-based process;biological regulation;cell projection organization;cellular component assembly;cellular component assembly at cellular level;cellular component organization;cellular component organization at cellular level;cellular component organization or biogenesis;cellular component organiz…	actin cytoskeleton;actin filament bundle;actomyosin;adherens junction;anchoring junction;cell division site part;cell junction;cell part;cell-substrate adherens junction;cell-substrate junction;cleavage furrow;cytoplasm;cytoskeletal part;cytoskeleton;focal adhesion;intracellular non-membrane-bounded organelle;intracellular organelle;intracellular organelle part;intracellular part;membrane;non-mem…	actin binding;actin filament binding;actin monomer binding;binding;cation binding;cytoskeletal protein binding;ion binding;metal ion binding;protein binding;transition metal ion binding;zinc ion binding		LIM
LIMD1	LIM domain-containing protein 1	Q9UGP4	72.189	0	-4.20616	-3.181	-4.14978	-4.08826		-12.63	-9.20514	-7.54082	-8.1903	40	1.8356	0.000167722	5.48527	1.7368					+	5	+	+		+		anatomical structure development;biological regulation;biosynthetic process;cell development;cell migration;cell motility;cellular biosynthetic process;cellular component assembly;cellular component assembly at cellular level;cellular component movement;cellular component organization;cellular component organization at cellular level;cellular component organization or biogenesis;cellular componen…	adherens junction;anchoring junction;cell junction;cell part;cell-substrate adherens junction;cell-substrate junction;cytoplasm;cytoplasmic mRNA processing body;cytoplasmic part;focal adhesion;intracellular membrane-bounded organelle;intracellular non-membrane-bounded organelle;intracellular organelle;intracellular part;macromolecular complex;membrane-bounded organelle;non-membrane-bounded organe…	binding;cation binding;ion binding;metal ion binding;protein binding transcription factor activity;transcription cofactor activity;transcription corepressor activity;transcription factor binding transcription factor activity;transition metal ion binding;zinc ion binding		LIM
LIMS1	LIM and senescent cell antigen-like-containing domain protein 1;LIM and senescent cell antigen-like-containing domain protein 2	P48059;Q7Z4I7	37.251	0	-9.50166	-9.03171	-9.63213	-8.94778		-13.3211	-14.3164	-13.2548	-12.7433	2	3.71763	0.000205426	4.13057	1.74283				+	+	6	+		+*			aging;biological adhesion;biological regulation;cell adhesion;cell aging;cell junction assembly;cell junction organization;cell-cell adhesion;cell-cell junction organization;cellular component assembly;cellular component assembly at cellular level;cellular component organization;cellular component organization at cellular level;cellular component organization or biogenesis;cellular component orga…	adherens junction;anchoring junction;cell junction;cell part;cell-cell junction;cell-substrate adherens junction;cell-substrate junction;cytoplasmic part;cytosol;focal adhesion;intracellular membrane-bounded organelle;intracellular organelle;intracellular part;membrane;membrane-bounded organelle;nucleus;organelle;perinuclear region of cytoplasm;plasma membrane	binding;cation binding;enzyme binding;ion binding;kinase binding;metal ion binding;protein binding;protein kinase binding;transition metal ion binding;zinc ion binding		LIM
LLGL1	Lethal(2) giant larvae protein homolog 1	Q15334	115.42	0	-7.39314	-5.80344	-6.33628	-6.78085		-9.23928	-8.17361	-8.27322	-8.44507	10	2.37135	0.0045018	1.95437	0.809246						0						actin cytoskeleton organization;actin filament-based process;anatomical structure morphogenesis;axonogenesis;biological regulation;cell part morphogenesis;cell projection morphogenesis;cell projection organization;cellular component assembly;cellular component morphogenesis;cellular component organization;cellular component organization at cellular level;cellular component organization or biogene…	axon;cell cortex part;cell part;cell projection;cortical actin cytoskeleton;cortical cytoskeleton;cytoplasm;cytoplasmic part;cytoskeletal part;cytoskeleton;early endosome membrane;endosomal part;endosome membrane;Golgi apparatus part;Golgi cis cisterna;Golgi cisterna;Golgi membrane;intracellular non-membrane-bounded organelle;intracellular organelle;intracellular organelle part;intracellular part…	binding;enzyme activator activity;enzyme binding;enzyme regulator activity;GTPase activator activity;GTPase regulator activity;kinase binding;nucleoside-triphosphatase regulator activity;protein binding;protein kinase binding;structural molecule activity	Tight junction	LLGL
LPIN1	Phosphatidate phosphatase LPIN1	Q14693	98.663	0	-0.32451	-0.07644	-0.8655	-0.81148		-6.84833	-8.10931	-7.72712	-7.24626	168	5.59202	0	6.96327	2.98161						0						actin cytoskeleton organization;actin cytoskeleton reorganization;actin filament-based process;acylglycerol biosynthetic process;acylglycerol metabolic process;alcohol metabolic process;amine biosynthetic process;amine metabolic process;anatomical structure morphogenesis;biological regulation;biosynthetic process;carboxylic acid catabolic process;carboxylic acid metabolic process;catabolic proces…	cell part;cytoplasm;cytoplasmic part;cytosol;endoplasmic reticulum membrane;endoplasmic reticulum part;envelope;intracellular membrane-bounded organelle;intracellular organelle;intracellular organelle part;intracellular part;macromolecular complex;membrane;membrane part;membrane-bounded organelle;mitochondrial membrane;mitochondrial outer membrane;mitochondrial part;nuclear envelope;nuclear membr…	catalytic activity;hydrolase activity;hydrolase activity, acting on ester bonds;phosphatase activity;phosphatidate phosphatase activity;phosphoric ester hydrolase activity;protein binding transcription factor activity;transcription coactivator activity;transcription cofactor activity;transcription factor binding transcription factor activity		Lipin_N;LNS2
LPIN2	Phosphatidate phosphatase LPIN2	Q92539	99.398	0	-7.09943	-6.54327	-7.22564	-6.60017		-13.4584	-11.1471	-11.2014	-10.549	8	2.44461	0.000182759	4.72184	1.7729						0						acylglycerol biosynthetic process;acylglycerol metabolic process;alcohol metabolic process;amine biosynthetic process;amine metabolic process;biological regulation;biosynthetic process;carboxylic acid catabolic process;carboxylic acid metabolic process;catabolic process;cellular amine metabolic process;cellular biogenic amine biosynthetic process;cellular biogenic amine metabolic process;cellular…	cell part;cytoplasmic part;cytosol;endoplasmic reticulum membrane;endoplasmic reticulum part;intracellular membrane-bounded organelle;intracellular organelle;intracellular organelle part;intracellular part;membrane;membrane part;membrane-bounded organelle;nucleus;organelle;organelle membrane;organelle part	catalytic activity;hydrolase activity;hydrolase activity, acting on ester bonds;phosphatase activity;phosphatidate phosphatase activity;phosphoric ester hydrolase activity;protein binding transcription factor activity;transcription coactivator activity;transcription cofactor activity;transcription factor binding transcription factor activity		Lipin_N;LNS2
LPP	Lipoma-preferred partner	Q93052	65.746	0	-4.63146	-3.42875	-4.0467	-3.9544		-7.71553	-6.82948	-6.58248	-6.78371	39	3.81169	0.000663968	2.96247	1.25944				+	+	6	+	+*		+		biological adhesion;cell adhesion;cellular process	adherens junction;anchoring junction;cell junction;cell part;cell-substrate adherens junction;cell-substrate junction;cytoplasm;focal adhesion;intracellular membrane-bounded organelle;intracellular organelle;intracellular part;membrane;membrane-bounded organelle;nucleus;organelle;plasma membrane	binding;cation binding;ion binding;metal ion binding;transition metal ion binding;zinc ion binding		LIM
LRCH3	Leucine-rich repeat and calponin homology domain-containing protein 3	Q96II8	86.082	0	-7.83082	-6.75774	-7.61576	-6.59988		-12.9316	-13.2231	-10.8218	-11.0177	5	2.76784	0.000221757	4.7975	1.7783						0							cell part;cytoplasm;extracellular region;intracellular part			CH;LRR_1;LRR_8
LRRC59	Leucine-rich repeat-containing protein 59	Q96AG4	34.93	0	-5.13611	-4.24476	-4.7468	-5.329		-7.03063	-6.64286	-6.41251	-7.26948	39	3.09779	0.00347125	1.9747	0.856018					+	2							cell part;cytoplasmic part;endoplasmic reticulum;endoplasmic reticulum membrane;endoplasmic reticulum part;envelope;integral to membrane;intracellular membrane-bounded organelle;intracellular non-membrane-bounded organelle;intracellular organelle;intracellular organelle part;intracellular part;intrinsic to membrane;membrane;membrane part;membrane-bounded organelle;mitochondrial nucleoid;mitochond…			LRR_1;LRR_8
LRRC7	Leucine-rich repeat-containing protein 7	Q96NW7	172.58	0.0076278	-6.85698	-7.31069	-8.41005	-7.80793		-12.8422	-14.575	-11.9544	-14.1271	4	3.28234	0	5.77825	2.15145						0							cell junction;cell part;cytoplasm;cytoskeletal part;intracellular organelle part;intracellular part;membrane;organelle part;postsynaptic density;postsynaptic membrane;synapse part;synaptic membrane			LRR_1;LRR_4;LRR_8;PDZ
LSM1	U6 snRNA-associated Sm-like protein LSm1	O15116	15.179	0	-8.93149	-8.12823	-6.72192	-7.78486		-12.4278	-13.2426	-11.6602	-13.2317	2	3.61369	0	4.74897	1.8307						0						catabolic process;cellular catabolic process;cellular macromolecule catabolic process;cellular macromolecule metabolic process;cellular metabolic process;cellular nitrogen compound metabolic process;cellular process;deadenylation-dependent decapping of nuclear-transcribed mRNA;exonucleolytic nuclear-transcribed mRNA catabolic process involved in deadenylation-dependent decay;gene expression;histo…	cell part;cytoplasm;cytoplasmic mRNA processing body;cytoplasmic part;cytosol;intracellular membrane-bounded organelle;intracellular non-membrane-bounded organelle;intracellular organelle;intracellular part;macromolecular complex;membrane-bounded organelle;non-membrane-bounded organelle;nucleus;organelle;ribonucleoprotein complex;RNA granule	binding;nucleic acid binding;RNA binding;RNA cap binding	RNA degradation	LSM
LSM12	Protein LSM12 homolog	Q3MHD2	21.701	0	-5.32011	-4.06276	-4.79011	-5.41212		-9.3805	-8.90433	-8.6024	-8.90341	31	3.80152	0.000198502	4.05139	1.72468					+	1										AD
LTN1	E3 ubiquitin-protein ligase listerin	O94822	200.55	0.0042553	-11.0963	-10.1871	-10.8777	-9.89786		-13.5498	-12.1865	-12.7075	-13.3084	1	2.9326	0.00161952	2.42332	1.00259					+	1						cellular macromolecule metabolic process;cellular metabolic process;cellular process;cellular protein metabolic process;macromolecule metabolic process;macromolecule modification;metabolic process;primary metabolic process;protein autoubiquitination;protein metabolic process;protein modification by small protein conjugation;protein modification by small protein conjugation or removal;protein modi…		acid-amino acid ligase activity;binding;catalytic activity;cation binding;ion binding;ligase activity;ligase activity, forming carbon-nitrogen bonds;metal ion binding;small conjugating protein ligase activity;transition metal ion binding;ubiquitin-protein ligase activity;zinc ion binding
LZTFL1	Leucine zipper transcription factor-like protein 1	Q9NQ48	34.592	0	-6.57227	-5.447	-6.17526	-6.7202		-14.5391	-13.5495	-12.6057	-13.6212	5	4.93204	0	7.35021	2.95551					+	1						cellular component organization;cellular component organization at cellular level;cellular component organization or biogenesis;cellular component organization or biogenesis at cellular level;cellular process;establishment of localization;establishment of protein localization;establishment of protein localization to organelle;organelle organization	BBSome;cell part;cytoplasmic part;cytosol;intracellular part;macromolecular complex;protein complex	binding;identical protein binding;protein binding;protein complex binding
MACF1	Microtubule-actin cross-linking factor 1, isoforms 1/2/3/5	Q9UPN3	838.3	0	-3.0164	-1.91011	-2.65852	-2.39598		-10.3741	-9.31635	-8.32523	-9.50998	99	4.31918	0	6.88615	2.77596				+	+	2						anatomical structure formation involved in morphogenesis;biological adhesion;biological regulation;cell adhesion;cell cycle arrest;cell cycle process;cell junction assembly;cell junction organization;cell motility;cell surface receptor linked signaling pathway;cell-substrate junction assembly;cellular component assembly;cellular component assembly at cellular level;cellular component movement;cel…	actin cytoskeleton;adherens junction;anchoring junction;axon;basal plasma membrane;basement membrane;cell cortex;cell junction;cell leading edge;cell part;cell projection;cell projection membrane;cell projection part;cell-substrate adherens junction;cell-substrate junction;contractile fiber part;cytoplasm;cytoplasmic membrane-bounded vesicle;cytoplasmic part;cytoplasmic vesicle;cytoskeletal part;…	actin binding;actin filament binding;ATPase activity;binding;calcium ion binding;catalytic activity;cation binding;cytoskeletal protein binding;hydrolase activity;hydrolase activity, acting on acid anhydrides;hydrolase activity, acting on acid anhydrides, in phosphorus-containing anhydrides;identical protein binding;integrin binding;ion binding;metal ion binding;microtubule binding;microtubule pl…		CH;EF-hand_7;GAS2;Plectin;Spectrin
MAP3K7	Mitogen-activated protein kinase kinase kinase 7	O43318	67.195	0	-7.0244	-6.53472	-7.54403	-7.3217		-10.3451	-10.9153	-10.3754	-10.5386	5	4.34604	0.000150568	3.43738	1.52467						0						activation of immune response;activation of innate immune response;activation of MAPK activity;activation of MAPKK activity;activation of NF-kappaB-inducing kinase activity;activation of protein kinase activity;anatomical structure formation involved in morphogenesis;angiogenesis;antigen receptor-mediated signaling pathway;apoptosis;biological regulation;biosynthetic process;cell death;cell surfa…	Ada2/Gcn5/Ada3 transcription activator complex;cell part;cytoplasm;cytoplasmic part;cytosol;endosomal part;endosome membrane;histone acetyltransferase complex;intracellular membrane-bounded organelle;intracellular organelle;intracellular organelle part;intracellular part;macromolecular complex;membrane;membrane-bounded organelle;nuclear part;nucleoplasm;nucleoplasm part;nucleus;organelle;organell…	adenyl nucleotide binding;adenyl ribonucleotide binding;ATP binding;binding;catalytic activity;cation binding;ion binding;kinase activity;magnesium ion binding;MAP kinase kinase activity;MAP kinase kinase kinase activity;metal ion binding;molecular transducer activity;nucleotide binding;phosphotransferase activity, alcohol group as acceptor;protein binding;protein kinase activity;protein serine/t…	Adherens junction;Leishmaniasis;MAPK signaling pathway;Measles;NOD-like receptor signaling pathway;Osteoclast differentiation;RIG-I-like receptor signaling pathway;T cell receptor signaling pathway;Toll-like receptor signaling pathway;Toxoplasmosis;Wnt signaling pathway	Pkinase_Tyr
MAP4K2	Mitogen-activated protein kinase kinase kinase kinase 2	Q12851	91.555	0	-6.77087	-5.68348	-5.87455	-6.07646		-10.5005	-9.39918	-9.42892	-10.735	6	3.72597	0.000179054	3.91456	1.61528						0						activation of JUN kinase activity;activation of MAPK activity;activation of MAPKKK activity;activation of protein kinase activity;biological regulation;cellular macromolecule metabolic process;cellular metabolic process;cellular process;cellular protein metabolic process;cellular response to stimulus;cellular response to stress;defense response;immune response;immune system process;innate immune …	basolateral plasma membrane;cell part;cytoplasmic part;Golgi apparatus part;Golgi membrane;intracellular organelle part;intracellular part;membrane;membrane part;organelle membrane;organelle part;plasma membrane part	adenyl nucleotide binding;adenyl ribonucleotide binding;ATP binding;binding;catalytic activity;enzyme binding;kinase activity;kinase binding;MAP kinase kinase kinase kinase activity;mitogen-activated protein kinase kinase kinase binding;molecular transducer activity;nucleotide binding;phosphotransferase activity, alcohol group as acceptor;protein binding;protein kinase activity;protein kinase bin…	MAPK signaling pathway	CNH;Pkinase
MAP4K4	Mitogen-activated protein kinase kinase kinase kinase 4;Misshapen-like kinase 1;TRAF2 and NCK-interacting protein kinase	O95819;Q8N4C8;Q9UKE5	142.1	0.0042445	-10.1585	-9.25622	-10.32	-9.66851		-14.5296	-12.0613	-12.3414	-15.7521	1	1.71581	0.000785714	3.82027	1.30888					+	1						actin cytoskeleton organization;actin cytoskeleton reorganization;actin filament-based process;activation of JNKK activity;activation of MAPKK activity;activation of protein kinase activity;anatomical structure morphogenesis;biological regulation;cell communication;cell part morphogenesis;cell projection assembly;cell projection morphogenesis;cell projection organization;cell surface receptor lin…	apical plasma membrane;axon;cell junction;cell part;cell projection;cytoplasm;cytoplasmic part;cytoskeletal part;cytoskeleton;cytosol;dendrite;endosome;extracellular membrane-bounded organelle;extracellular organelle;extracellular region part;extracellular vesicular exosome;Golgi apparatus;intracellular membrane-bounded organelle;intracellular non-membrane-bounded organelle;intracellular organell…	adenyl nucleotide binding;adenyl ribonucleotide binding;ATP binding;binding;catalytic activity;creatine kinase activity;kinase activity;nucleotide binding;phosphotransferase activity, alcohol group as acceptor;phosphotransferase activity, nitrogenous group as acceptor;protein kinase activity;protein serine/threonine kinase activity;purine nucleotide binding;purine ribonucleoside triphosphate bind…	MAPK signaling pathway	CNH;Pkinase
MAP7D1	MAP7 domain-containing protein 1	Q3KQU3	92.819	0	-8.81191	-7.82194	-8.67914	-9.04294		-13.7589	-14.5762	-10.4339	-11.497	4	1.66136	0.000802303	3.9775	1.32575					+	1						cellular component organization;cellular component organization at cellular level;cellular component organization or biogenesis;cellular component organization or biogenesis at cellular level;cellular process;cytoskeleton organization;microtubule cytoskeleton organization;microtubule-based process;organelle organization	cell part;cytoplasm;cytoskeletal part;intracellular non-membrane-bounded organelle;intracellular organelle;intracellular organelle part;intracellular part;macromolecular complex;microtubule;non-membrane-bounded organelle;organelle;organelle part;protein complex;spindle	structural molecule activity		MAP7
MAPKAP1	Target of rapamycin complex 2 subunit MAPKAP1	Q9BPZ7	59.122	0	-5.60071	-4.27549	-4.77376	-4.55172		-10.2302	-7.75552	-7.04916	-7.04747	26	1.75374	0.00148125	3.22016	1.14705			+			0						anatomical structure development;biological regulation;cell surface receptor linked signaling pathway;cellular process;cellular response to chemical stimulus;cellular response to fibroblast growth factor stimulus;cellular response to growth factor stimulus;cellular response to organic substance;cellular response to stimulus;cellular response to vascular endothelial growth factor stimulus;defense …	cell part;cytoplasm;cytoplasmic membrane-bounded vesicle;cytoplasmic part;cytoplasmic vesicle;cytosol;Golgi apparatus;intracellular membrane-bounded organelle;intracellular organelle;intracellular organelle part;intracellular part;membrane;membrane-bounded organelle;membrane-bounded vesicle;nuclear part;nucleoplasm;nucleus;organelle;organelle part;plasma membrane;vesicle	binding;enzyme binding;GTPase binding;kinase binding;lipid binding;phosphatidic acid binding;phosphatidylinositol binding;phosphatidylinositol-3,4,5-trisphosphate binding;phosphatidylinositol-3,4-bisphosphate binding;phosphatidylinositol-3,5-bisphosphate binding;phosphatidylinositol-4,5-bisphosphate binding;phospholipid binding;protein binding;protein kinase binding;Ras GTPase binding;small GTPas…		SIN1
MARK3	MAP/microtubule affinity-regulating kinase 3;Serine/threonine-protein kinase MARK2;Serine/threonine-protein kinase MARK1;MAP/microtubule affinity-regulating kinase 4	P27448;Q7KZI7;Q9P0L2;Q96L34	84.428	0.0042882	-10.8327	-11.1369	-8.83403	-10.5817		-15.4255	-12.9069	-12.4548	-13.0028	1	1.93004	0.00153953	3.10115	1.08959						0						activation of protein kinase activity;anatomical structure development;autophagy;biological regulation;catabolic process;cell migration;cell motility;cell surface receptor linked signaling pathway;cellular catabolic process;cellular component movement;cellular component organization;cellular component organization at cellular level;cellular component organization or biogenesis;cellular component …	actin filament;basal cortex;cell cortex part;cell part;cell projection;centrosome;cytoplasm;cytoplasmic part;cytoskeletal part;cytoskeleton;cytosol;extracellular membrane-bounded organelle;extracellular organelle;extracellular region part;extracellular vesicular exosome;intracellular membrane-bounded organelle;intracellular non-membrane-bounded organelle;intracellular organelle;intracellular orga…	adenyl nucleotide binding;adenyl ribonucleotide binding;ATP binding;binding;catalytic activity;cation binding;cytoskeletal protein binding;enzyme activator activity;enzyme regulator activity;gamma-tubulin binding;ion binding;kinase activator activity;kinase activity;kinase regulator activity;lipid binding;magnesium ion binding;metal ion binding;microtubule binding;nucleotide binding;phosphatidic …		KA1;Pkinase;UBA
MCRIP1	Protein FAM195B	C9JLW8	10.92	0	-4.8344	-3.70426	-5.40407	-3.99785		-8.26791	-9.96794	-12.1784	-12.175	26	2.40653	0	6.16218	2.03688						0										FAM195
MELK	Maternal embryonic leucine zipper kinase	Q14680	74.641	0	-10.754	-9.80361	-10.1715	-10.6977		-12.5248	-13.3829	-13.571	-14.2921	3	3.10525	0.000727096	3.08601	1.271					+	1						anatomical structure development;apoptosis;biological regulation;cell cycle process;cell death;cell proliferation;cellular macromolecule metabolic process;cellular metabolic process;cellular process;cellular protein metabolic process;cellular response to stimulus;death;developmental process;G2/M transition of mitotic cell cycle;hemopoiesis;hemopoietic or lymphoid organ development;induction of ap…	cell cortex;cell part;cytoplasmic part;intracellular membrane-bounded organelle;intracellular organelle;intracellular part;membrane;membrane-bounded organelle;nucleus;organelle;plasma membrane	adenyl nucleotide binding;adenyl ribonucleotide binding;ATP binding;binding;calcium ion binding;catalytic activity;cation binding;ion binding;kinase activity;lipid binding;metal ion binding;non-membrane spanning protein tyrosine kinase activity;nucleotide binding;phosphotransferase activity, alcohol group as acceptor;protein kinase activity;protein serine/threonine kinase activity;protein tyrosin…		KA1;Pkinase
MISP	Mitotic interactor and substrate of PLK1	Q8IVT2	75.356	0	-5.29504	-4.65305	-5.3326	-5.21648		-10.1417	-8.97752	-8.43764	-8.59009	21	3.13911	0.000158683	3.91245	1.61877						0			+			cell cycle phase;cell cycle process;cell division;cellular component organization;cellular component organization at cellular level;cellular component organization or biogenesis;cellular component organization or biogenesis at cellular level;cellular process;mitosis;nuclear division;organelle fission;organelle organization	adherens junction;anchoring junction;cell cortex;cell junction;cell part;cell-substrate adherens junction;cell-substrate junction;cytoplasmic part;cytoskeleton;focal adhesion;intracellular membrane-bounded organelle;intracellular non-membrane-bounded organelle;intracellular organelle;intracellular part;membrane;membrane-bounded organelle;non-membrane-bounded organelle;organelle;plasma membrane			AKAP2_C
MLF2	Myeloid leukemia factor 2	Q15773	28.147	0	-7.90617	-6.6491	-7.46551	-7.50856		-8.98923	-9.80397	-9.26477	-8.74592	13	2.67705	0.00569836	1.81864	0.774499						0						defense response;response to stimulus;response to stress	cell part;cytoplasm;intracellular membrane-bounded organelle;intracellular organelle;intracellular part;membrane;membrane-bounded organelle;nucleus;organelle			Mlf1IP
MLH1	DNA mismatch repair protein Mlh1	P40692	84.6	0	-7.25187	-5.69692	-6.00993	-6.52126		-8.75235	-8.55376	-8.07067	-8.40248	17	2.32323	0.00366127	2.07482	0.875923						0						B cell activation;B cell activation involved in immune response;biological regulation;catabolic process;cell activation;cell activation involved in immune response;cell cycle process;cellular catabolic process;cellular component assembly;cellular component assembly at cellular level;cellular component organization;cellular component organization at cellular level;cellular component organization o…	cell part;chiasma;chromosomal part;germ cell nucleus;intracellular membrane-bounded organelle;intracellular organelle;intracellular organelle part;intracellular part;macromolecular complex;male germ cell nucleus;membrane;membrane-bounded organelle;mismatch repair complex;MutLalpha complex;nuclear chromosome part;nuclear part;nucleoplasm;nucleus;organelle;organelle part;protein complex;synaptonema…	adenyl nucleotide binding;adenyl ribonucleotide binding;ATP binding;ATPase activity;binding;catalytic activity;DNA binding;double-stranded DNA binding;guanine/thymine mispair binding;hydrolase activity;hydrolase activity, acting on acid anhydrides;hydrolase activity, acting on acid anhydrides, in phosphorus-containing anhydrides;mismatched DNA binding;nucleic acid binding;nucleoside-triphosphatas…	Colorectal cancer;Endometrial cancer;Mismatch repair;Pathways in cancer	DNA_mis_repair
MLLT4	Afadin	P55196	206.8	0	-4.26477	-3.0154	-4.73089	-3.76217		-13.0554	-8.71199	-7.94347	-6.41506	55	1.47566	0.000231818	5.08817	1.46621					+	4			+			adherens junction organization;biological adhesion;biological regulation;cell adhesion;cell communication;cell junction assembly;cell junction organization;cell-cell junction organization;cell-cell signaling;cellular component assembly;cellular component assembly at cellular level;cellular component organization;cellular component organization at cellular level;cellular component organization or …	adherens junction;anchoring junction;apical part of cell;cell junction;cell part;cell-cell adherens junction;cell-cell junction;cytoplasm;cytoplasmic part;cytosol;intracellular organelle part;intracellular part;membrane;nuclear part;nucleoplasm;organelle part;plasma membrane	binding;enzyme binding;GTPase binding;protein binding;protein C-terminus binding;Ras GTPase binding;small GTPase binding	Adherens junction;Leukocyte transendothelial migration;Tight junction	DIL;FHA;PDZ;RA
MLST8	Target of rapamycin complex subunit LST8	Q9BVC4	35.876	0	-0.95454	0.41034	-0.42411	-0.45464		-2.84961	-2.01606	-1.88283	-2.00649	156	2.58207	0.0056369	1.83301	0.776773		+	+		+	1						biological regulation;biosynthetic process;cell cycle arrest;cell cycle process;cell surface receptor linked signaling pathway;cellular biosynthetic process;cellular component organization;cellular component organization or biogenesis;cellular macromolecule metabolic process;cellular metabolic process;cellular nitrogen compound metabolic process;cellular process;cellular response to chemical stim…	cell part;cytoplasm;cytoplasmic part;cytosol;intracellular organelle part;intracellular part;nuclear part;nucleoplasm;organelle part		mTOR signaling pathway	WD40
MOB4	MOB-like protein phocein	Q9Y3A3	26.032	0.0039872	-9.13811	-8.41463	-9.34387	-8.71794		-14.4606	-12.4506	-12.5921	-12.4945	1	2.84608	0.000160606	4.09579	1.61845					+	2						establishment of localization;transport	cell body;cell part;cell projection;cell projection part;cytoplasm;cytoplasmic part;cytosol;dendritic spine;Golgi apparatus;Golgi apparatus part;Golgi cisterna membrane;Golgi membrane;intracellular membrane-bounded organelle;intracellular organelle;intracellular organelle part;intracellular part;membrane;membrane-bounded organelle;neuron projection;neuron spine;neuronal cell body;organelle;organe…	binding;cation binding;ion binding;metal ion binding		Mob1_phocein
MOGS	Mannosyl-oligosaccharide glucosidase	Q13724	91.916	0	-8.78247	-6.93334	-10.8983	-8.78451		-13.2152	-14.1654	-12.8534	-15.722	2	2.5359	0.000222689	5.13932	1.69456					+	1						carbohydrate metabolic process;cellular carbohydrate metabolic process;cellular macromolecule metabolic process;cellular metabolic process;cellular process;cellular protein metabolic process;glycosylation;macromolecule glycosylation;macromolecule metabolic process;macromolecule modification;metabolic process;oligosaccharide metabolic process;peptidyl-amino acid modification;peptidyl-asparagine mo…	cell part;cytoplasmic part;endoplasmic reticulum;endoplasmic reticulum membrane;endoplasmic reticulum part;extracellular membrane-bounded organelle;extracellular organelle;extracellular region part;extracellular vesicular exosome;integral to membrane;intracellular membrane-bounded organelle;intracellular organelle;intracellular organelle part;intracellular part;intrinsic to membrane;membrane;memb…	catalytic activity;glucosidase activity;hydrolase activity;hydrolase activity, acting on glycosyl bonds;hydrolase activity, hydrolyzing O-glycosyl compounds;mannosyl-oligosaccharide glucosidase activity	N-Glycan biosynthesis;Protein processing in endoplasmic reticulum	Glyco_hydro_63
MON2	Protein MON2 homolog	Q7Z3U7	190.36	0.0054902	-9.95411	-9.56106	-10.5598	-9.88496		-14.404	-12.7013	-12.6138	-13.9508	1	2.73521	0.000495575	3.42751	1.37388					+	1						actin cytoskeleton organization;actin filament-based process;biological regulation;cellular component organization;cellular component organization at cellular level;cellular component organization or biogenesis;cellular component organization or biogenesis at cellular level;cellular process;cytoskeleton organization;endosome transport;establishment of localization;establishment of localization in…	cell part;cytoplasmic part;extracellular membrane-bounded organelle;extracellular organelle;extracellular region part;extracellular vesicular exosome;Golgi apparatus part;intracellular organelle part;intracellular part;membrane-bounded organelle;membrane-bounded vesicle;organelle;organelle part;trans-Golgi network;vesicle	ARF guanyl-nucleotide exchange factor activity;enzyme regulator activity;GTPase regulator activity;guanyl-nucleotide exchange factor activity;nucleoside-triphosphatase regulator activity;small GTPase regulator activity		DUF1981
MSH6	DNA mismatch repair protein Msh6	P52701	152.78	0	-4.15054	-2.31909	-3.1188	-3.67404		-6.88937	-5.69083	-4.8772	-5.80651	89	2.32942	0.00187052	2.50036	0.972687					+	1						B cell activation;B cell activation involved in immune response;biological regulation;cell activation;cell activation involved in immune response;cell cycle process;cellular macromolecule metabolic process;cellular metabolic process;cellular nitrogen compound metabolic process;cellular process;cellular response to stimulus;cellular response to stress;determination of adult lifespan;DNA damage res…	cell part;chromatin;chromosomal part;chromosome;cytoplasm;cytoplasmic part;Golgi apparatus;intracellular membrane-bounded organelle;intracellular non-membrane-bounded organelle;intracellular organelle;intracellular organelle part;intracellular part;macromolecular complex;membrane;membrane-bounded organelle;mismatch repair complex;MutSalpha complex;non-membrane-bounded organelle;nuclear chromatin;…	adenyl nucleotide binding;adenyl ribonucleotide binding;ATP binding;ATPase activity;ATPase activity, coupled;binding;catalytic activity;chromatin binding;damaged DNA binding;DNA binding;DNA-dependent ATPase activity;double-stranded DNA binding;guanine/thymine mispair binding;histone binding;hydrolase activity;hydrolase activity, acting on acid anhydrides;hydrolase activity, acting on acid anhydri…	Colorectal cancer;Mismatch repair;Pathways in cancer	MutS_I;MutS_II;MutS_III;MutS_IV;MutS_V;PWWP
MTOR	Serine/threonine-protein kinase mTOR	P42345	288.89	0	2.37171	3.62352	3.00435	2.89627		0.46319	1.32536	1.4043	1.26355	1774	2.78897	0.00496195	1.85986	0.795681		+	+			0						anatomical structure development;biological regulation;biosynthetic process;catabolic process;cell communication;cell cycle arrest;cell cycle process;cell development;cell growth;cell projection organization;cell surface receptor linked signaling pathway;cellular biosynthetic process;cellular component organization;cellular component organization at cellular level;cellular component organization …	cell body;cell part;cell projection;cytoplasm;cytoplasmic part;cytosol;cytosolic part;dendrite;endomembrane system;endoplasmic reticulum membrane;endoplasmic reticulum part;Golgi apparatus part;Golgi membrane;intracellular membrane-bounded organelle;intracellular organelle;intracellular organelle part;intracellular part;lysosomal membrane;lysosome;lytic vacuole;macromolecular complex;membrane;mem…	5S rDNA binding;adenyl nucleotide binding;adenyl ribonucleotide binding;ATP binding;binding;catalytic activity;DNA binding;drug binding;kinase activity;nucleic acid binding;nucleotide binding;phosphoprotein binding;phosphotransferase activity, alcohol group as acceptor;protein binding;protein dimerization activity;protein kinase activity;protein serine/threonine kinase activity;purine nucleotide …	Acute myeloid leukemia;Adipocytokine signaling pathway;ErbB signaling pathway;Glioma;Insulin signaling pathway;mTOR signaling pathway;Pathways in cancer;Prostate cancer;Type II diabetes mellitus	DUF3385;FAT;FATC;PI3_PI4_kinase;Rapamycin_bind
MYCBP	C-Myc-binding protein	Q99417	11.967	0	-6.99711	-5.65686	-5.31059	-6.71477		-12.2682	-10.2403	-9.29206	-14.6259	3	1.84047	0.000165625	5.43679	1.67268						0						biological regulation;biosynthetic process;cellular biosynthetic process;cellular macromolecule biosynthetic process;cellular macromolecule metabolic process;cellular metabolic process;cellular nitrogen compound metabolic process;cellular process;gamete generation;macromolecule biosynthetic process;macromolecule metabolic process;male gamete generation;metabolic process;multicellular organismal p…	cell part;centrosome;cytoplasm;cytoplasmic part;cytoskeletal part;intracellular membrane-bounded organelle;intracellular non-membrane-bounded organelle;intracellular organelle;intracellular organelle part;intracellular part;membrane-bounded organelle;microtubule organizing center;mitochondrion;non-membrane-bounded organelle;nucleus;organelle;organelle part	protein binding transcription factor activity;transcription coactivator activity;transcription cofactor activity;transcription factor binding transcription factor activity
MYL1	Myosin light chain 1/3, skeletal muscle isoform;Myosin light chain 3	P05976;P08590	21.145	0	-6.33291	-5.10474	-5.30904	-5.71031		-8.40851	-8.40475	-8.31146	-8.57347	11	2.84398	0.00142379	2.8103	1.23476						0						actin filament-based movement;actin filament-based process;actin-mediated cell contraction;actin-myosin filament sliding;anatomical structure development;anatomical structure morphogenesis;biological regulation;cardiac muscle contraction;cardiac muscle tissue morphogenesis;cellular component movement;cellular process;developmental process;multicellular organismal process;muscle contraction;muscle…	A band;cell part;contractile fiber;contractile fiber part;cytoplasmic part;cytoskeletal part;cytosol;I band;intracellular non-membrane-bounded organelle;intracellular organelle;intracellular organelle part;intracellular part;macromolecular complex;muscle myosin complex;myofibril;myosin complex;myosin II complex;non-membrane-bounded organelle;organelle;organelle part;protein complex;sarcomere	actin binding;actin monomer binding;binding;calcium ion binding;catalytic activity;cation binding;cytoskeletal protein binding;hydrolase activity;hydrolase activity, acting on acid anhydrides;hydrolase activity, acting on acid anhydrides, in phosphorus-containing anhydrides;ion binding;metal ion binding;motor activity;myosin binding;myosin heavy chain binding;myosin II binding;myosin II heavy cha…	Cardiac muscle contraction;Dilated cardiomyopathy;Hypertrophic cardiomyopathy (HCM)	EF-hand_6
MYO18A	Unconventional myosin-XVIIIa	Q92614	233.11	0	-4.43406	-3.47052	-4.50045	-5.20741		-13.9927	-12.5018	-13.3725	-11.0345	25	3.86282	0	8.32227	3.04425						0						actin cytoskeleton organization;actin filament-based process;actomyosin structure organization;asymmetric Golgi ribbon formation;biological regulation;cell migration;cell motility;cellular component movement;cellular component organization;cellular component organization at cellular level;cellular component organization or biogenesis;cellular component organization or biogenesis at cellular level…	actomyosin;cell part;cytoplasmic part;cytoskeletal part;endoplasmic reticulum-Golgi intermediate compartment;Golgi apparatus part;Golgi membrane;intracellular membrane-bounded organelle;intracellular organelle;intracellular organelle part;intracellular part;macromolecular complex;membrane;membrane-bounded organelle;myosin complex;organelle;organelle membrane;organelle part;protein complex;trans-G…	actin binding;actin filament binding;adenyl nucleotide binding;adenyl ribonucleotide binding;ADP binding;ATP binding;binding;catalytic activity;cytoskeletal protein binding;DNA binding;hydrolase activity;hydrolase activity, acting on acid anhydrides;hydrolase activity, acting on acid anhydrides, in phosphorus-containing anhydrides;motor activity;nucleic acid binding;nucleoside-triphosphatase acti…		Myosin_head;Myosin_tail_1;PDZ
MYO9A	Unconventional myosin-IXa	B2RTY4	292.7	0	-8.05797	-6.61872	-8.36454	-7.69766		-13.3083	-12.7135	-12.2699	-8.27413	2	1.46083	0.00117535	3.95673	1.23488					+	1						biological regulation;cellular process;cellular response to stimulus;intracellular signal transduction;multicellular organismal process;neurological system process;regulation of biological process;regulation of cellular process;regulation of response to stimulus;regulation of signal transduction;regulation of signaling;regulation of small GTPase mediated signal transduction;response to stimulus;s…	cell part;cytoplasmic part;cytoskeletal part;cytosol;integral to membrane;intracellular organelle part;intracellular part;intrinsic to membrane;macromolecular complex;membrane part;myosin complex;organelle part;protein complex;unconventional myosin complex	adenyl nucleotide binding;adenyl ribonucleotide binding;ATP binding;binding;catalytic activity;cation binding;enzyme activator activity;enzyme regulator activity;GTPase activator activity;GTPase regulator activity;hydrolase activity;hydrolase activity, acting on acid anhydrides;hydrolase activity, acting on acid anhydrides, in phosphorus-containing anhydrides;ion binding;metal ion binding;motor a…		IQ;Myosin_head;RA;RhoGAP
N4BP2	NEDD4-binding protein 2	Q86UW6	198.8	0	-5.84257	-5.45937	-5.74205	-5.74686		-12.1729	-13.4636	-12.1864	-10.0498	15	2.55627	0	6.27045	2.31187						0						cellular metabolic process;cellular nitrogen compound metabolic process;cellular process;metabolic process;nitrogen compound metabolic process;nucleic acid metabolic process;nucleic acid phosphodiester bond hydrolysis;nucleobase-containing compound metabolic process;phosphate-containing compound metabolic process;phosphorus metabolic process;phosphorylation;primary metabolic process	cell part;cytoplasmic part;cytosol;intracellular part	adenyl nucleotide binding;adenyl ribonucleotide binding;ATP binding;ATP-dependent polydeoxyribonucleotide 5'-hydroxyl-kinase activity;ATP-dependent polynucleotide kinase activity;binding;catalytic activity;endonuclease activity;hydrolase activity;hydrolase activity, acting on ester bonds;kinase activity;nuclease activity;nucleobase-containing compound kinase activity;nucleotide binding;phosphotra…		DUF1771;Smr
NAP1L4	Nucleosome assembly protein 1-like 4	Q99733	42.823	0	-8.00064	-6.94845	-8.45716	-7.59405		-9.93453	-9.19224	-14.216	-12.3435	5	1.34856	0.00159692	3.67148	1.14997					+	1						cellular component assembly;cellular component assembly at cellular level;cellular component organization;cellular component organization at cellular level;cellular component organization or biogenesis;cellular component organization or biogenesis at cellular level;cellular macromolecular complex assembly;cellular macromolecular complex subunit organization;cellular process;chromatin organization…	cell part;cytoplasm;intracellular membrane-bounded organelle;intracellular organelle;intracellular part;membrane-bounded organelle;nucleus;organelle	binding;protein binding;unfolded protein binding		NAP
NAPG	Gamma-soluble NSF attachment protein	Q99747	34.746	0	-6.47565	-5.98932	-6.51781	-6.47541		-14.0094	-13.4367	-13.6968	-12.8841	11	5.43185	0	7.14221	3.14732					+	1						biological regulation;cellular component assembly;cellular component organization;cellular component organization or biogenesis;cellular process;establishment of localization;establishment of localization in cell;establishment of protein localization;Golgi vesicle transport;intracellular protein transport;intracellular transport;intra-Golgi vesicle-mediated transport;macromolecular complex assemb…	cell part;cytoplasmic part;extracellular membrane-bounded organelle;extracellular organelle;extracellular region part;extracellular vesicular exosome;intracellular membrane-bounded organelle;intracellular organelle;intracellular organelle part;intracellular part;lysosomal membrane;macromolecular complex;membrane;membrane part;membrane-bounded organelle;membrane-bounded vesicle;mitochondrion;organ…	binding;protein binding;SNARE binding;soluble NSF attachment protein activity;syntaxin binding
NAV1	Neuron navigator 1	Q8NEY1	202.47	0	-10.129	-7.87944	-9.11244	-8.57738		-13.2754	-14.8796	-13.2285	-14.8002	2	3.61645	0	5.12137	1.92545						0						cell migration;cell motility;cellular component movement;cellular component organization;cellular component organization at cellular level;cellular component organization or biogenesis;cellular component organization or biogenesis at cellular level;cellular process;cytoskeleton organization;locomotion;microtubule bundle formation;microtubule cytoskeleton organization;microtubule-based process;neu…	cell part;cytoplasm;cytoskeletal part;intracellular organelle part;intracellular part;macromolecular complex;microtubule;organelle part;protein complex
NCAPG	Condensin complex subunit 3	Q9BPX3	114.33	0	-6.20457	-5.34837	-5.82886	-6.03511		-11.9786	-12.145	-9.89659	-11.5261	18	3.14318	0	5.53234	2.17297					+	2						cell cycle;cell cycle process;cell division;cellular component organization;cellular component organization at cellular level;cellular component organization or biogenesis;cellular component organization or biogenesis at cellular level;cellular macromolecule metabolic process;cellular metabolic process;cellular nitrogen compound metabolic process;cellular process;chromosome condensation;chromosom…	actin cytoskeleton;cell part;centrosome;chromosomal part;condensin complex;cytoplasm;cytoplasmic part;cytoskeletal part;cytoskeleton;cytosol;intracellular membrane-bounded organelle;intracellular non-membrane-bounded organelle;intracellular organelle;intracellular organelle part;intracellular part;macromolecular complex;membrane;membrane-bounded organelle;microtubule organizing center;non-membran…		Cell cycle - yeast	Cnd3
NCKAP1	Nck-associated protein 1	Q9Y2A7	128.79	0	-3.96929	-2.7028	-3.4358	-3.54804		-7.81215	-7.22154	-6.75842	-7.22352	69	4.42421	0.000194139	3.83992	1.64061					+	2						actin cytoskeleton organization;actin filament-based process;actin polymerization-dependent cell motility;activation of immune response;ameboidal cell migration;anatomical structure development;anatomical structure formation involved in morphogenesis;anatomical structure morphogenesis;anterior/posterior axis specification;anterior/posterior axis specification, embryo;anterior/posterior pattern sp…	adherens junction;anchoring junction;cell junction;cell part;cell projection membrane;cell projection part;cell-substrate adherens junction;cell-substrate junction;cytoplasmic part;cytosol;extracellular membrane-bounded organelle;extracellular organelle;extracellular region part;extracellular vesicular exosome;focal adhesion;integral to membrane;integral to plasma membrane;intracellular part;intr…	binding;enzyme activator activity;enzyme regulator activity;GTPase activator activity;GTPase regulator activity;kinase activator activity;kinase regulator activity;nucleoside-triphosphatase regulator activity;protein binding;protein complex binding;protein kinase activator activity;protein kinase regulator activity	Regulation of actin cytoskeleton	Nckap1
NCOR1	Nuclear receptor corepressor 1	O75376	270.21	0.0042301	-9.826	-8.36114	-10.022	-9.98298		-13.6385	-12.0866	-12.11	-13.6546	2	2.82278	0.000578616	3.3244	1.2794						0						alpha-beta T cell activation;alpha-beta T cell differentiation;anatomical structure development;biological regulation;biosynthetic process;CD4-positive, alpha-beta T cell activation;CD4-positive, alpha-beta T cell differentiation;CD4-positive, CD25-positive, alpha-beta regulatory T cell differentiation;cell activation;cell differentiation;cell surface receptor linked signaling pathway;cellular bi…	cell part;chromatin;chromosomal part;cytoplasm;cytoskeletal part;intracellular membrane-bounded organelle;intracellular organelle;intracellular organelle part;intracellular part;macromolecular complex;membrane;membrane-bounded organelle;microtubule;nuclear chromatin;nuclear chromosome part;nuclear part;nucleoplasm;nucleoplasm part;nucleus;organelle;organelle part;protein complex;spindle microtubu…	activating transcription factor binding;binding;chromatin binding;DNA binding;enzyme binding;enzyme regulator activity;histone deacetylase binding;histone deacetylase regulator activity;hormone receptor binding;nuclear hormone receptor binding;nucleic acid binding;nucleic acid binding transcription factor activity;protein binding;protein binding transcription factor activity;receptor binding;regu…		Myb_DNA-binding
NDE1	Nuclear distribution protein nudE homolog 1	Q9NXR1	37.72	0	-6.11938	-4.83496	-5.90847	-5.82228		-12.1841	-7.06129	-9.2678	-11.5272	15	1.52179	0.0007357	4.33883	1.35627						0						anatomical structure development;anatomical structure morphogenesis;axon cargo transport;axonogenesis;biological regulation;cell cycle;cell cycle process;cell division;cell migration;cell motility;cell part morphogenesis;cell projection morphogenesis;cell projection organization;cell proliferation;cellular component disassembly;cellular component disassembly at cellular level;cellular component m…	axon hillock;axon part;cell division site part;cell leading edge;cell part;cell projection part;centrosome;chromosomal part;cleavage furrow;condensed chromosome kinetochore;cytoplasm;cytoplasmic part;cytoskeletal part;cytoskeleton;cytosol;envelope;intermediate filament cytoskeleton;intracellular non-membrane-bounded organelle;intracellular organelle;intracellular organelle part;intracellular part…	binding;catalytic activity;cytoskeletal protein binding;hydrolase activity;microtubule binding;oligopeptidase activity;peptidase activity;protein binding;tubulin binding		NUDE_C
NDUFA9	NADH dehydrogenase [ubiquinone] 1 alpha subcomplex subunit 9, mitochondrial	Q16795;A0A3B3ISG8	42.509	0	-6.41723	-5.32393	-8.01827	-6.68874		-10.8981	-12.709	-8.95379	-9.29213	15	1.90187	0.000654691	3.85122	1.27389					+	1						cation transport;cellular metabolic process;cellular process;electron transport chain;establishment of localization;generation of precursor metabolites and energy;ion transport;metabolic process;metal ion transport;mitochondrial electron transport, NADH to ubiquinone;monovalent inorganic cation transport;oxidation-reduction process;respiratory electron transport chain;small molecule metabolic pro…	cell part;cytoplasmic part;intracellular membrane-bounded organelle;intracellular organelle;intracellular organelle lumen;intracellular organelle part;intracellular part;macromolecular complex;membrane;membrane part;membrane-bounded organelle;membrane-enclosed lumen;mitochondrial inner membrane;mitochondrial matrix;mitochondrial membrane;mitochondrial membrane part;mitochondrial part;mitochondria…	binding;catalytic activity;coenzyme binding;cofactor binding;NADH dehydrogenase (quinone) activity;NADH dehydrogenase (ubiquinone) activity;NADH dehydrogenase activity;oxidoreductase activity;oxidoreductase activity, acting on NADH or NADPH;oxidoreductase activity, acting on NADH or NADPH, quinone or similar compound as acceptor;protein binding;protein complex binding	Alzheimer's disease;Huntington's disease;Oxidative phosphorylation;Parkinson's disease	Epimerase
NDUFS3	NADH dehydrogenase [ubiquinone] iron-sulfur protein 3, mitochondrial	O75489	30.241	0	-5.75048	-5.247	-5.19201	-5.19675		-8.99266	-7.42591	-7.16155	-8.08976	6	2.28113	0.00162181	2.57091	1.05801					+	1						anatomical structure development;biological regulation;cellular metabolic process;cellular process;developmental process;electron transport chain;generation of precursor metabolites and energy;metabolic process;mitochondrial electron transport, NADH to ubiquinone;negative regulation of biological process;negative regulation of cell growth;negative regulation of cellular process;negative regulatio…	cell part;cytoplasmic part;intracellular membrane-bounded organelle;intracellular organelle;intracellular organelle part;intracellular part;macromolecular complex;membrane;membrane part;membrane-bounded organelle;mitochondrial inner membrane;mitochondrial membrane;mitochondrial membrane part;mitochondrial part;mitochondrial respiratory chain complex I;mitochondrion;NADH dehydrogenase complex;nucl…	catalytic activity;electron carrier activity;NADH dehydrogenase (quinone) activity;NADH dehydrogenase (ubiquinone) activity;NADH dehydrogenase activity;oxidoreductase activity;oxidoreductase activity, acting on NADH or NADPH;oxidoreductase activity, acting on NADH or NADPH, quinone or similar compound as acceptor	Alzheimer's disease;Huntington's disease;Oxidative phosphorylation;Parkinson's disease	Complex1_30kDa
NEDD1	Protein NEDD1	Q8NHV4	71.965	0	-5.64408	-4.31847	-5.17827	-5.41837		-13.9975	-10.7829	-10.0724	-14.4554	25	2.25411	0	7.18727	2.28362						0						cell cycle;cell cycle phase;cell cycle process;cell division;cellular component organization;cellular component organization at cellular level;cellular component organization or biogenesis;cellular component organization or biogenesis at cellular level;cellular process;G2/M transition of mitotic cell cycle;mitosis;mitotic cell cycle;nuclear division;organelle fission;organelle organization	apical part of cell;cell part;centriole;centrosome;cytoplasmic part;cytoskeletal part;cytosol;intracellular non-membrane-bounded organelle;intracellular organelle;intracellular organelle part;intracellular part;membrane;microtubule organizing center;microtubule organizing center part;non-membrane-bounded organelle;nuclear part;nucleolus;nucleoplasm;organelle;organelle part;pericentriolar material…			WD40
NEK9	Serine/threonine-protein kinase Nek9	Q8TD19	107.17	0.004122	-8.17193	-8.39346	-10.5577	-8.14937		-11.9893	-13.3069	-14.3503	-13.2436	3	2.8955	0.000182131	4.40443	1.59771						0						cell cycle;cell cycle phase;cell cycle process;cell division;cellular component disassembly;cellular component disassembly at cellular level;cellular component organization;cellular component organization at cellular level;cellular component organization or biogenesis;cellular component organization or biogenesis at cellular level;cellular macromolecule metabolic process;cellular membrane organiz…	cell part;cytoplasmic part;cytosol;intracellular membrane-bounded organelle;intracellular organelle;intracellular part;membrane-bounded organelle;nucleus;organelle	adenyl nucleotide binding;adenyl ribonucleotide binding;ATP binding;binding;catalytic activity;cation binding;enzyme binding;ion binding;kinase activity;kinase binding;metal ion binding;nucleotide binding;phosphotransferase activity, alcohol group as acceptor;protein binding;protein kinase activity;protein kinase binding;protein serine/threonine kinase activity;purine nucleotide binding;purine ri…		Pkinase;RCC1
NES	Nestin	P48681	177.44	0	-8.92621	-7.61602	-9.01271	-7.65079		-13.1788	-13.9342	-13.5053	-13.9757	1	3.84475	0	5.34705	2.20039					+	3						anatomical structure development;anatomical structure morphogenesis;biological regulation;brain development;camera-type eye development;cell cycle process;cell part morphogenesis;cell projection morphogenesis;cell projection organization;cell proliferation;cellular component morphogenesis;cellular component organization;cellular component organization at cellular level;cellular component organiza…	cell part;cytoplasm;cytoskeletal part;cytoskeleton;intermediate filament;intermediate filament cytoskeleton;intracellular non-membrane-bounded organelle;intracellular organelle;intracellular organelle part;intracellular part;macromolecular complex;non-membrane-bounded organelle;organelle;organelle part;protein complex	binding;intermediate filament binding;protein binding;protein complex binding;structural molecule activity		Filament
NFATC1	Nuclear factor of activated T-cells, cytoplasmic 1	O95644	101.24	0	-4.64273	-3.52684	-4.24714	-3.9908		-10.3866	-10.309	-10.6759	-9.68346	43	5.89337	0	6.16186	2.66328						0						activation of immune response;activation of innate immune response;anatomical structure development;anatomical structure morphogenesis;antigen receptor-mediated signaling pathway;B cell receptor signaling pathway;biological regulation;biosynthetic process;calcium ion transport;cation transport;cell cycle process;cell differentiation;cell migration;cell morphogenesis;cell morphogenesis involved in…	actin cytoskeleton;cell part;chromatin;chromosomal part;cytoplasm;cytoplasmic part;cytoskeleton;cytosol;intracellular membrane-bounded organelle;intracellular non-membrane-bounded organelle;intracellular organelle;intracellular organelle part;intracellular part;macromolecular complex;membrane;membrane-bounded organelle;non-membrane-bounded organelle;nuclear chromatin;nuclear chromosome part;nucle…	binding;core promoter binding;core promoter proximal region DNA binding;core promoter proximal region sequence-specific DNA binding;core promoter sequence-specific DNA binding;DNA binding;drug binding;enhancer binding;enhancer sequence-specific DNA binding;enzyme binding;FK506 binding;kinase binding;macrolide binding;mitogen-activated protein kinase binding;mitogen-activated protein kinase p38 bi…	Axon guidance;B cell receptor signaling pathway;Natural killer cell mediated cytotoxicity;T cell receptor signaling pathway;VEGF signaling pathway;Wnt signaling pathway	RHD;TIG
NFATC4	Nuclear factor of activated T-cells, cytoplasmic 4	Q14934	95.448	0	-7.972	-7.01444	-7.64085	-7.25048		-12.2522	-13.5895	-9.88801	-12.657	6	2.12653	0.000151862	4.62724	1.64345						0						anatomical structure development;anatomical structure morphogenesis;biological regulation;biosynthetic process;branching morphogenesis of a tube;cell development;cell differentiation;cellular biosynthetic process;cellular developmental process;cellular macromolecule biosynthetic process;cellular macromolecule metabolic process;cellular metabolic process;cellular nitrogen compound metabolic proces…	cell part;cytoplasm;cytoplasmic part;cytoskeleton;cytosol;intermediate filament cytoskeleton;intracellular membrane-bounded organelle;intracellular non-membrane-bounded organelle;intracellular organelle;intracellular organelle part;intracellular part;macromolecular complex;membrane-bounded organelle;non-membrane-bounded organelle;nuclear part;nucleoplasm part;nucleus;organelle;organelle part;prot…	binding;core promoter proximal region DNA binding;core promoter proximal region sequence-specific DNA binding;DNA binding;nucleic acid binding;nucleic acid binding transcription factor activity;protein binding transcription factor activity;regulatory region DNA binding;regulatory region nucleic acid binding;RNA polymerase II core promoter proximal region sequence-specific DNA binding;RNA polymera…	Axon guidance;B cell receptor signaling pathway;Natural killer cell mediated cytotoxicity;T cell receptor signaling pathway;VEGF signaling pathway;Wnt signaling pathway	RHD;TIG
NFKB1	Nuclear factor NF-kappa-B p105 subunit;Nuclear factor NF-kappa-B p50 subunit	P19838	105.35	0	-9.12951	-7.42308	-10.4439	-9.12174		-12.82	-11.7656	-12.5785	-15.0275	2	2.28339	0.000242857	4.01832	1.37026						0						activation of immune response;activation of innate immune response;antigen receptor-mediated signaling pathway;apoptosis;biological regulation;biosynthetic process;cell death;cell surface receptor linked signaling pathway;cellular biosynthetic process;cellular macromolecule biosynthetic process;cellular macromolecule metabolic process;cellular metabolic process;cellular nitrogen compound metaboli…	cell part;cytoplasm;cytoplasmic part;cytosol;I-kappaB/NF-kappaB complex;intracellular membrane-bounded organelle;intracellular organelle;intracellular organelle part;intracellular part;macromolecular complex;membrane-bounded organelle;mitochondrion;nuclear part;nucleoplasm;nucleus;organelle;organelle part;protein complex	binding;chromatin binding;DNA binding;double-stranded DNA binding;enhancer binding;enhancer sequence-specific DNA binding;identical protein binding;nucleic acid binding;nucleic acid binding transcription factor activity;protein binding;protein dimerization activity;protein heterodimerization activity;regulatory region DNA binding;regulatory region nucleic acid binding;RNA polymerase II distal enh…	Acute myeloid leukemia;Adipocytokine signaling pathway;Amoebiasis;Apoptosis;B cell receptor signaling pathway;Chagas disease (American trypanosomiasis);Chemokine signaling pathway;Chronic myeloid leukemia;Cytosolic DNA-sensing pathway;Epithelial cell signaling in Helicobacter pylori infection;Hepatitis C;ko05152;Leishmaniasis;MAPK signaling pathway;Measles;Neurotrophin signaling pathway;NOD-like …	Ank;Ank_2;Death;RHD
NFKB2	Nuclear factor NF-kappa-B p100 subunit;Nuclear factor NF-kappa-B p52 subunit	Q00653	96.748	0	-8.91801	-6.46161	-9.63731	-7.35079		-14.6172	-10.6029	-10.7353	-10.4973	3	1.48812	0.00160433	3.52126	1.08808					+	1						activation of immune response;activation of innate immune response;adaptive immune response;adaptive immune response based on somatic recombination of immune receptors built from immunoglobulin superfamily domains;anatomical structure development;biological regulation;cell activation;cell differentiation;cell surface receptor linked signaling pathway;cellular component organization;cellular compo…	Bcl3/NF-kappaB2 complex;cell part;cytoplasm;cytoplasmic part;cytosol;I-kappaB/NF-kappaB complex;intracellular membrane-bounded organelle;intracellular organelle;intracellular organelle part;intracellular part;macromolecular complex;membrane-bounded organelle;nuclear part;nucleoplasm;nucleus;organelle;organelle part;protein complex	binding;chromatin binding;core promoter proximal region DNA binding;core promoter proximal region sequence-specific DNA binding;DNA binding;nucleic acid binding;nucleic acid binding transcription factor activity;protein binding transcription factor activity;regulatory region DNA binding;regulatory region nucleic acid binding;RNA polymerase II core promoter proximal region sequence-specific DNA bi…	MAPK signaling pathway;Osteoclast differentiation;Pathways in cancer	Ank;Death;RHD
NFKBIE	NF-kappa-B inhibitor epsilon	O00221	52.863	0.0040225	-10.4785	-10.2381	-10.6434	-9.72651		-11.4095	-13.0822	-13.9845	-13.1324	1	1.94165	0.00178897	2.63054	1.02166						0						amine transport;amino acid transport;biological regulation;carboxylic acid transport;cellular process;cytoplasmic sequestering of protein;cytoplasmic sequestering of transcription factor;D-amino acid transport;D-serine transport;establishment of localization;maintenance of location;maintenance of location in cell;maintenance of protein location;maintenance of protein location in cell;negative reg…	cell part;cytoplasm;cytoplasmic part;cytosol;Golgi apparatus;intracellular membrane-bounded organelle;intracellular organelle;intracellular part;membrane-bounded organelle;organelle;perinuclear region of cytoplasm		Adipocytokine signaling pathway;B cell receptor signaling pathway;Neurotrophin signaling pathway;T cell receptor signaling pathway	Ank
NHSL2	NHS-like protein 2	Q5HYW2	76.3	0	-7.35366	-6.40576	-9.07456	-8.39773		-13.941	-10.367	-12.5087	-12.6204	4	2.47306	0.000165109	4.55136	1.54615						0										NHS
NSF	Vesicle-fusing ATPase	P46459	82.593	0	-8.03286	-7.57265	-9.22435	-8.73238		-14.1303	-13.7275	-10.0946	-8.47498	2	1.00319	0.00309653	3.21629	0.937448					+	3						ATP metabolic process;biological regulation;cation transport;cell communication;cell-cell signaling;cellular component organization;cellular component organization or biogenesis;cellular membrane fusion;cellular membrane organization;cellular metabolic process;cellular nitrogen compound metabolic process;cellular process;establishment of localization;establishment of localization in cell;establis…	cell part;cell projection part;cytoplasm;cytoplasmic part;cytoskeletal part;cytosol;dendritic shaft;extracellular membrane-bounded organelle;extracellular organelle;extracellular region part;extracellular vesicular exosome;Golgi apparatus part;Golgi stack;intracellular organelle part;intracellular part;lysosomal membrane;membrane;membrane-bounded organelle;membrane-bounded vesicle;organelle;organ…	adenyl nucleotide binding;adenyl ribonucleotide binding;ATP binding;ATPase activity;ATPase activity, coupled;binding;catalytic activity;cation binding;enzyme binding;GTPase binding;hydrolase activity;hydrolase activity, acting on acid anhydrides;hydrolase activity, acting on acid anhydrides, in phosphorus-containing anhydrides;ion binding;kinase binding;metal ion binding;nucleoside-triphosphatase…	Vasopressin-regulated water reabsorption	AAA;CDC48_2;CDC48_N
NSFL1C	NSFL1 cofactor p47	Q9UNZ2	40.572	0	-8.19218	-6.0091	-6.59701	-7.05947		-13.0058	-12.9984	-12.3654	-12.29	5	3.48795	0	5.70045	2.27854					+	2						autophagic vacuole assembly;biological regulation;catabolic process;cellular catabolic process;cellular component assembly;cellular component assembly at cellular level;cellular component organization;cellular component organization at cellular level;cellular component organization or biogenesis;cellular component organization or biogenesis at cellular level;cellular macromolecule catabolic proce…	cell part;chromosome;cytoplasm;cytoplasmic part;cytoskeleton;cytosol;Golgi apparatus part;Golgi stack;intermediate filament cytoskeleton;intracellular non-membrane-bounded organelle;intracellular organelle;intracellular organelle part;intracellular part;membrane;non-membrane-bounded organelle;nuclear part;nucleoplasm;organelle;organelle part;plasma membrane	binding;enzyme regulator activity;lipid binding;phosphatase regulator activity;protein binding;protein phosphatase regulator activity;protein phosphatase type 1 regulator activity;small conjugating protein binding;ubiquitin binding	Protein processing in endoplasmic reticulum	SEP;UBX
NSUN2	tRNA (cytosine(34)-C(5))-methyltransferase	Q08J23	86.47	0	-5.19035	-4.18755	-4.83387	-5.29466		-7.04385	-6.65079	-6.02553	-6.66503	41	2.68282	0.00713003	1.71969	0.738999					+	2						cell cycle phase;cell cycle process;cell division;cellular component organization;cellular component organization at cellular level;cellular component organization or biogenesis;cellular component organization or biogenesis at cellular level;cellular macromolecule metabolic process;cellular metabolic process;cellular nitrogen compound metabolic process;cellular process;macromolecule metabolic pro…	cell part;cytoplasm;cytoskeletal part;intracellular membrane-bounded organelle;intracellular non-membrane-bounded organelle;intracellular organelle;intracellular organelle part;intracellular part;membrane-bounded organelle;non-membrane-bounded organelle;nuclear part;nucleolus;nucleus;organelle;organelle part;spindle	binding;catalytic activity;methyltransferase activity;nucleic acid binding;RNA binding;RNA methyltransferase activity;S-adenosylmethionine-dependent methyltransferase activity;transferase activity;transferase activity, transferring one-carbon groups;tRNA (cytosine) methyltransferase activity;tRNA (cytosine-5-)-methyltransferase activity;tRNA binding;tRNA methyltransferase activity		Nol1_Nop2_Fmu
NUDC	Nuclear migration protein nudC	Q9Y266	38.242	0	-3.36368	-2.55817	-3.208	-3.48813		-7.2277	-7.25737	-7.08601	-7.39689	58	3.97533	0.000207843	4.0875	1.84415					+	1						biological regulation;cell cycle;cell cycle phase;cell cycle process;cell division;cell proliferation;cellular component organization;cellular component organization at cellular level;cellular component organization or biogenesis;cellular component organization or biogenesis at cellular level;cellular process;cellular response to stimulus;developmental process;intracellular signal transduction;mi…	cell part;cytoplasm;cytoplasmic part;cytoskeletal part;cytosol;intracellular organelle part;intracellular part;macromolecular complex;microtubule;nuclear part;nucleoplasm;organelle part;protein complex			CS;Nudc_N
NUMB	Protein numb homolog	P49757	70.803	0	-9.06838	-7.6384	-8.59584	-8.33323		-9.59815	-11.059	-11.7206	-13.944	4	1.47603	0.00164986	3.17149	1.07434						0			+		+	adherens junction organization;anatomical structure development;axon guidance;biological regulation;cell differentiation;cell division;cell junction organization;cell surface receptor linked signaling pathway;cell-cell junction organization;cellular component organization;cellular component organization or biogenesis;cellular developmental process;cellular process;cellular response to stimulus;ch…	adherens junction;anchoring junction;apical part of cell;basolateral plasma membrane;cell junction;cell part;cell-substrate adherens junction;cell-substrate junction;clathrin-coated vesicle;coated vesicle;cytoplasmic membrane-bounded vesicle;cytoplasmic part;cytoplasmic vesicle;early endosome;endosome;extrinsic to membrane;extrinsic to plasma membrane;focal adhesion;integral to membrane;integral …		Notch signaling pathway	NumbF;PID
NUP160	Nuclear pore complex protein Nup160	Q12769	162.12	0	-8.49209	-6.86009	-7.86725	-8.22441		-14.3444	-13.1875	-14.2405	-11.0479	4	2.586	0.000256039	5.3441	1.87882					+	1						biological regulation;biosynthetic process;carbohydrate metabolic process;carbohydrate transport;cell cycle;cell cycle process;cell surface receptor linked signaling pathway;cellular biosynthetic process;cellular component disassembly;cellular component disassembly at cellular level;cellular component organization;cellular component organization at cellular level;cellular component organization o…	cell part;cytoplasmic part;cytosol;envelope;intracellular organelle part;intracellular part;macromolecular complex;membrane part;nuclear envelope;nuclear part;nuclear pore;Nup107-160 complex;organelle envelope;organelle part;pore complex;protein complex	nucleocytoplasmic transporter activity;transporter activity	RNA transport	Nup160
NUP62	Nuclear pore glycoprotein p62	P37198	53.254	0	-5.76863	-5.16979	-6.77191	-5.04747		-10.7449	-13.5118	-11.9789	-10.1299	11	2.87065	0	5.90195	2.07513						0						aging;biological regulation;biosynthetic process;carbohydrate metabolic process;carbohydrate transport;cell aging;cell cycle;cell cycle process;cell death;cell surface receptor linked signaling pathway;cellular biosynthetic process;cellular component disassembly;cellular component disassembly at cellular level;cellular component organization;cellular component organization at cellular level;cellu…	cell part;cytoplasm;cytoskeletal part;envelope;intracellular membrane-bounded organelle;intracellular organelle;intracellular organelle part;intracellular part;macromolecular complex;membrane;membrane part;membrane-bounded organelle;nuclear envelope;nuclear membrane;nuclear part;nuclear pore;nucleocytoplasmic shuttling complex;organelle;organelle envelope;organelle membrane;organelle part;pore co…	binding;chromatin binding;hormone receptor binding;nuclear hormone receptor binding;protein binding;protein complex scaffold;protein domain specific binding;receptor binding;receptor signaling complex scaffold activity;SH2 domain binding;small conjugating protein binding;structural constituent of nuclear pore;structural molecule activity;thyroid hormone receptor binding;transcription factor bindi…	RNA transport	Nsp1_C
NUP88	Nuclear pore complex protein Nup88	Q99567	83.541	0	-5.20551	-4.04834	-4.82558	-5.20404		-10.3459	-11.5349	-11.8625	-8.80349	25	2.79807	0	5.81582	2.11931						0						biological regulation;biosynthetic process;carbohydrate metabolic process;carbohydrate transport;cell cycle;cell cycle process;cell surface receptor linked signaling pathway;cellular biosynthetic process;cellular component disassembly;cellular component disassembly at cellular level;cellular component organization;cellular component organization at cellular level;cellular component organization o…	cell part;cytoplasmic part;cytosol;intracellular organelle part;intracellular part;macromolecular complex;membrane part;nuclear part;nuclear pore;nucleoplasm;organelle part;pore complex;protein complex	transporter activity	RNA transport	Nup88
NYAP2	Neuronal tyrosine-phosphorylated phosphoinositide-3-kinase adapter 2	Q9P242	70.547	0	-8.03918	-8.23931	-8.90874	-7.38123		-12.3	-11.742	-11.9579	-11.158	2	3.8703	0.000156342	3.64736	1.52261						0						anatomical structure morphogenesis;biological regulation;cell part morphogenesis;cell projection morphogenesis;cell projection organization;cellular component morphogenesis;cellular component organization;cellular component organization at cellular level;cellular component organization or biogenesis;cellular component organization or biogenesis at cellular level;cellular developmental process;cel…
OSBPL10	Oxysterol-binding protein-related protein 10	Q9BXB5	83.969	0	-9.76502	-8.51228	-10.0824	-9.9504		-12.1672	-12.5125	-12.4084	-12.1084	3	2.47261	0.00158232	2.72159	1.1466						0						establishment of localization;lipid transport;organic substance transport;transport		binding;cholesterol binding;lipid binding;steroid binding;sterol binding		Oxysterol_BP
P4HA2	Prolyl 4-hydroxylase subunit alpha-2	O15460	60.901	0	-5.98664	-5.4159	-6.38103	-5.07918		-9.71274	-10.8096	-7.67706	-7.32975	13	1.59065	0.00163299	3.16659	1.09978					+	4						4-hydroxyproline metabolic process;amine metabolic process;carboxylic acid metabolic process;cellular amine metabolic process;cellular amino acid metabolic process;cellular ketone metabolic process;cellular macromolecule metabolic process;cellular metabolic process;cellular modified amino acid metabolic process;cellular nitrogen compound metabolic process;cellular process;cellular protein metabol…	cell part;cytoplasm;cytoplasmic part;endoplasmic reticulum;endoplasmic reticulum lumen;endoplasmic reticulum part;intracellular membrane-bounded organelle;intracellular organelle;intracellular organelle lumen;intracellular organelle part;intracellular part;macromolecular complex;membrane-bounded organelle;membrane-enclosed lumen;nucleus;organelle;organelle lumen;organelle part;procollagen-proline…	binding;carboxylic acid binding;catalytic activity;cation binding;dioxygenase activity;electron carrier activity;ion binding;iron ion binding;L-ascorbic acid binding;metal ion binding;oxidoreductase activity;oxidoreductase activity, acting on paired donors, with incorporation or reduction of molecular oxygen;oxidoreductase activity, acting on paired donors, with incorporation or reduction of mole…	Arginine and proline metabolism	2OG-FeII_Oxy;P4Ha_N
PARD3	Partitioning defective 3 homolog	Q8TEW0	151.42	0	-4.33102	-3.14095	-3.93554	-3.92803		-8.46378	-7.41529	-7.40671	-7.90782	60	4.52102	0.000223629	3.96452	1.68436					+	2						actin filament-based process;actin-mediated cell contraction;activation of protein kinase activity;activation of protein kinase C activity by G-protein coupled receptor protein signaling pathway;anatomical structure morphogenesis;apical constriction;asymmetric cell division;axon ensheathment;axonogenesis;biological regulation;cell cycle;cell division;cell junction assembly;cell junction organizat…	adherens junction;anchoring junction;apical part of cell;axon part;axonal growth cone;cell body;cell cortex;cell junction;cell part;cell projection part;cell-cell adherens junction;cell-cell junction;cytoplasmic part;cytoskeletal part;cytosol;endomembrane system;growth cone;internode region of axon;intracellular non-membrane-bounded organelle;intracellular organelle;intracellular organelle part;i…	binding;lipid binding;phosphatidylinositol binding;phosphatidylinositol-3,4,5-trisphosphate binding;phosphatidylinositol-3-phosphate binding;phosphatidylinositol-4,5-bisphosphate binding;phospholipid binding	Adherens junction;Chemokine signaling pathway;Endocytosis;Neuroactive ligand-receptor interaction;Tight junction	DUF3534;PDZ
PARVA	Alpha-parvin	Q9NVD7	42.243	0	-6.8496	-5.98946	-5.88154	-6.20787		-14.2147	-6.77054	-12.7386	-13.5145	2	1.34045	0.000233945	5.57747	1.49923				+	+	6	+	+*	+	+		actin cytoskeleton organization;actin cytoskeleton reorganization;actin filament-based process;actin-mediated cell contraction;anatomical structure formation involved in morphogenesis;anatomical structure morphogenesis;angiogenesis;biological adhesion;biological regulation;cardiac septum morphogenesis;cell adhesion;cell chemotaxis;cell junction assembly;cell junction organization;cell migration;c…	actin cytoskeleton;adherens junction;anchoring junction;cell junction;cell part;cell-substrate adherens junction;cell-substrate junction;contractile fiber part;cytoplasm;cytoplasmic part;cytoskeleton;cytosol;focal adhesion;intracellular non-membrane-bounded organelle;intracellular organelle;intracellular part;membrane;non-membrane-bounded organelle;organelle;organelle part;plasma membrane;Z disc		Focal adhesion	CH
PATL1	Protein PAT1 homolog 1	Q86TB9	86.849	0	-7.23042	-6.16835	-7.02603	-7.65762		-12.2672	-13.7005	-12.1718	-13.4886	3	4.43787	0	5.88641	2.34728						0						catabolic process;cellular catabolic process;cellular component assembly;cellular component assembly at cellular level;cellular component organization;cellular component organization at cellular level;cellular component organization or biogenesis;cellular component organization or biogenesis at cellular level;cellular macromolecular complex assembly;cellular macromolecular complex subunit organiz…	cell part;cytoplasmic mRNA processing body;cytoplasmic part;cytosol;intracellular membrane-bounded organelle;intracellular non-membrane-bounded organelle;intracellular organelle;intracellular organelle part;intracellular part;macromolecular complex;membrane-bounded organelle;non-membrane-bounded organelle;nuclear body;nuclear part;nuclear speck;nucleoplasm part;organelle;organelle part;PML body;r…	binding;nucleic acid binding;poly(G) RNA binding;poly(U) RNA binding;poly-purine tract binding;poly-pyrimidine tract binding;RNA binding;single-stranded RNA binding	RNA degradation	PAT1
PDAP1	28 kDa heat- and acid-stable phosphoprotein	Q13442	20.63	0	-8.74148	-6.4627	-7.29535	-7.15911		-13.0648	-12.0726	-12.0946	-13.2835	5	3.66415	0	5.21421	2.02538					+	4						biological regulation;cell proliferation;cellular process;cellular response to stimulus;regulation of biological process;regulation of cellular process;response to stimulus;signal transduction				PP28
PDZD11	PDZ domain-containing protein 11	Q5EBL8	16.131	0	-7.80355	-6.06158	-7.17235	-6.81721		-14.0777	-10.2724	-10.2538	-13.6936	3	1.92358	0.000157738	5.11071	1.6434						0						amine metabolic process;asymmetric protein localization;biological regulation;biotin metabolic process;carboxylic acid metabolic process;cellular amide metabolic process;cellular amine metabolic process;cellular amino acid metabolic process;cellular ketone metabolic process;cellular metabolic process;cellular modified amino acid metabolic process;cellular nitrogen compound metabolic process;cellu…	basolateral plasma membrane;cell junction;cell part;cell-cell junction;cytoplasmic part;cytosol;extracellular region;intracellular part;membrane part;plasma membrane part;synapse	binding;protein binding;protein C-terminus binding		PDZ
PEAK1	Pseudopodium-enriched atypical kinase 1	Q9H792	193.1	0	-9.10533	-7.98531	-8.85198	-8.59067		-13.1887	-13.1981	-14.2957	-13.0326	3	4.71855	0	4.79542	2.01685				+	+	3		+*	+	+	+	anatomical structure morphogenesis;biological adhesion;cell adhesion;cell migration;cell morphogenesis;cell morphogenesis involved in differentiation;cell motility;cell-substrate adhesion;cellular component morphogenesis;cellular component movement;cellular component organization;cellular component organization or biogenesis;cellular developmental process;cellular macromolecule metabolic process;…	actin cytoskeleton;adherens junction;anchoring junction;cell junction;cell part;cell-substrate adherens junction;cell-substrate junction;cytoplasm;cytoskeleton;focal adhesion;intracellular non-membrane-bounded organelle;intracellular organelle;intracellular organelle part;intracellular part;membrane;non-membrane-bounded organelle;nuclear part;nucleoplasm;organelle;organelle part;plasma membrane	adenyl nucleotide binding;adenyl ribonucleotide binding;ATP binding;binding;catalytic activity;kinase activity;non-membrane spanning protein tyrosine kinase activity;nucleotide binding;phosphotransferase activity, alcohol group as acceptor;protein kinase activity;protein tyrosine kinase activity;purine nucleotide binding;purine ribonucleoside triphosphate binding;purine ribonucleotide binding;rib…		Pkinase
PELO	Protein pelota homolog	Q9BRX2	43.359	0	-8.81313	-8.72808	-9.52499	-8.93139		-14.3579	-14.7951	-12.2068	-13.8762	6	2.7095	0.000216327	4.80961	1.85412						0						catabolic process;cell cycle;cell division;cell proliferation;cellular catabolic process;cellular component organization;cellular component organization at cellular level;cellular component organization or biogenesis;cellular component organization or biogenesis at cellular level;cellular macromolecule catabolic process;cellular macromolecule metabolic process;cellular metabolic process;cellular …	cell part;cytoplasm;intracellular membrane-bounded organelle;intracellular organelle;intracellular part;membrane-bounded organelle;nucleus;organelle	binding;catalytic activity;cation binding;endonuclease activity;hydrolase activity;hydrolase activity, acting on ester bonds;ion binding;metal ion binding;nuclease activity	mRNA surveillance pathway	eRF1_1;eRF1_2;eRF1_3
PFDN2	Prefoldin subunit 2	Q9UHV9	16.648	0	-7.42716	-5.8893	-8.98514	-8.10345		-13.9625	-11.0868	-11.6668	-10.3668	2	2.17212	0.00024878	4.16946	1.38255					+	2						biological regulation;cellular macromolecule metabolic process;cellular metabolic process;cellular process;cellular protein metabolic process;'de novo' posttranslational protein folding;'de novo' protein folding;macromolecule metabolic process;metabolic process;positive regulation of biological process;positive regulation of cellular component organization;positive regulation of cellular process;…	cell part;cytoplasm;cytoplasmic part;cytosolic part;extracellular membrane-bounded organelle;extracellular organelle;extracellular region part;extracellular vesicular exosome;intracellular membrane-bounded organelle;intracellular non-membrane-bounded organelle;intracellular organelle;intracellular organelle part;intracellular part;macromolecular complex;membrane-bounded organelle;membrane-bounded…	binding;protein binding;protein binding involved in protein folding;unfolded protein binding		Prefoldin_2
PFKL	ATP-dependent 6-phosphofructokinase, liver type	P17858	85.018	0	-3.6561	-2.05574	-2.48791	-2.93837		-5.96617	-5.62739	-5.15294	-5.2348	96	2.90153	0.00145177	2.71079	1.13415					+	3						alcohol catabolic process;alcohol metabolic process;biological regulation;carbohydrate catabolic process;carbohydrate metabolic process;carbohydrate phosphorylation;catabolic process;cellular carbohydrate catabolic process;cellular carbohydrate metabolic process;cellular component assembly;cellular component organization;cellular component organization or biogenesis;cellular metabolic process;cel…	6-phosphofructokinase complex;cell part;cytoplasmic part;cytosol;cytosolic part;extracellular membrane-bounded organelle;extracellular organelle;extracellular region part;extracellular vesicular exosome;intracellular part;macromolecular complex;membrane;membrane-bounded organelle;membrane-bounded vesicle;organelle;protein complex;vesicle	6-phosphofructokinase activity;adenyl nucleotide binding;adenyl ribonucleotide binding;ATP binding;binding;carbohydrate binding;carbohydrate kinase activity;catalytic activity;cation binding;enzyme binding;fructose binding;fructose-6-phosphate binding;identical protein binding;ion binding;kinase activity;kinase binding;metal ion binding;monosaccharide binding;nucleotide binding;phosphofructokinas…	Fructose and mannose metabolism;Galactose metabolism;Glycolysis / Gluconeogenesis;Methane metabolism;Pentose phosphate pathway	PFK
PFKM	ATP-dependent 6-phosphofructokinase, muscle type	P08237	85.182	0	-7.30238	-6.22938	-7.52403	-6.16481		-13.0857	-10.5736	-9.33366	-9.09627	6	1.69239	0.000833034	3.71715	1.24735					+	3						alcohol catabolic process;alcohol metabolic process;anatomical structure homeostasis;biological regulation;carbohydrate catabolic process;carbohydrate homeostasis;carbohydrate metabolic process;carbohydrate phosphorylation;catabolic process;cellular carbohydrate catabolic process;cellular carbohydrate metabolic process;cellular component assembly;cellular component organization;cellular component…	6-phosphofructokinase complex;apical plasma membrane;cell part;cytoplasmic part;cytosol;cytosolic part;extracellular membrane-bounded organelle;extracellular organelle;extracellular region part;extracellular vesicular exosome;intracellular part;macromolecular complex;membrane part;membrane-bounded organelle;membrane-bounded vesicle;organelle;plasma membrane part;protein complex;vesicle	6-phosphofructokinase activity;adenyl nucleotide binding;adenyl ribonucleotide binding;ATP binding;binding;carbohydrate binding;carbohydrate kinase activity;catalytic activity;cation binding;enzyme binding;fructose binding;identical protein binding;ion binding;kinase activity;kinase binding;metal ion binding;monosaccharide binding;nucleotide binding;phosphofructokinase activity;phosphotransferase…	Fructose and mannose metabolism;Galactose metabolism;Glycolysis / Gluconeogenesis;Methane metabolism;Pentose phosphate pathway	PFK
PFKP	ATP-dependent 6-phosphofructokinase, platelet type	Q01813	85.595	0	-7.15299	-5.93565	-6.60851	-7.39848		-9.55631	-9.15391	-9.33812	-8.94949	6	2.65059	0.00163338	2.47555	1.05369					+	1						alcohol metabolic process;carbohydrate metabolic process;carbohydrate phosphorylation;cellular carbohydrate metabolic process;cellular metabolic process;cellular process;fructose 6-phosphate metabolic process;fructose metabolic process;glucose metabolic process;hexose metabolic process;metabolic process;monosaccharide metabolic process;phosphate-containing compound metabolic process;phosphorus me…	cell part;cytoplasmic part;cytosol;extracellular membrane-bounded organelle;extracellular organelle;extracellular region part;extracellular vesicular exosome;intracellular membrane-bounded organelle;intracellular organelle;intracellular part;membrane;membrane-bounded organelle;membrane-bounded vesicle;nucleus;organelle;vesicle	6-phosphofructokinase activity;adenyl nucleotide binding;adenyl ribonucleotide binding;ATP binding;binding;carbohydrate kinase activity;catalytic activity;cation binding;ion binding;kinase activity;metal ion binding;nucleotide binding;phosphofructokinase activity;phosphotransferase activity, alcohol group as acceptor;protein binding;protein complex binding;purine nucleotide binding;purine ribonuc…	Fructose and mannose metabolism;Galactose metabolism;Glycolysis / Gluconeogenesis;Methane metabolism;Pentose phosphate pathway	PFK
PHACTR4	Phosphatase and actin regulator 4	Q8IZ21	78.21	0	-6.109	-5.41144	-6.38565	-5.73378		-13.2407	-13.0615	-13.8271	-12.6766	5	6.26244	0	7.29148	3.14206						0			+		+	actin cytoskeleton organization;actin filament-based process;ameboidal cell migration;anatomical structure development;anatomical structure formation involved in morphogenesis;anatomical structure morphogenesis;biological regulation;cell migration;cell motility;cellular component movement;cellular component organization;cellular component organization at cellular level;cellular component organiza…	cell part;cell projection;cytoplasm;intracellular part;lamellipodium	actin binding;binding;cytoskeletal protein binding;enzyme activator activity;enzyme binding;enzyme regulator activity;phosphatase activator activity;phosphatase binding;phosphatase regulator activity;protein binding;protein phosphatase 1 binding;protein phosphatase activator activity;protein phosphatase binding;protein phosphatase regulator activity;protein phosphatase type 1 activator activity;p…		RPEL
PHLDB1	Pleckstrin homology-like domain family B member 1	Q86UU1	151.16	0	-3.46587	-2.77609	-3.78943	-3.64962		-7.5183	-7.40301	-6.94879	-6.75859	60	4.73923	0.000190647	3.73692	1.63288					+	3				+	+					PH
PICALM	Phosphatidylinositol-binding clathrin assembly protein	Q13492	70.754	0	-7.37558	-7.72846	-11.2844	-8.14658		-12.685	-15.1246	-10.4787	-11.1297	4	1.45149	0.0015168	3.72072	1.10462					+	3						anatomical structure development;anatomical structure morphogenesis;axonogenesis;biological regulation;cargo loading into vesicle;cation homeostasis;cell part morphogenesis;cell projection morphogenesis;cell projection organization;cell proliferation;cellular component assembly;cellular component assembly at cellular level;cellular component morphogenesis;cellular component organization;cellular …	cell body;cell part;clathrin-coated vesicle;coated pit;coated vesicle;cytoplasmic membrane-bounded vesicle;cytoplasmic part;cytoplasmic vesicle;Golgi apparatus;intracellular membrane-bounded organelle;intracellular organelle;intracellular part;membrane;membrane part;membrane-bounded organelle;membrane-bounded vesicle;neuronal cell body;nucleus;organelle;perinuclear region of cytoplasm;postsynapti…	1-phosphatidylinositol binding;binding;binding, bridging;clathrin adaptor activity;clathrin binding;clathrin heavy chain binding;lipid binding;phosphatidylinositol binding;phospholipid binding;protein binding;protein binding, bridging		ANTH
PIK3C3	Phosphatidylinositol 3-kinase catalytic subunit type 3	Q8NEB9	101.55	0	-6.78977	-5.60582	-6.10994	-6.73971		-11.4613	-10.4653	-12.0292	-12.2427	10	4.12748	0	5.23832	2.10638						0						activation of immune response;activation of innate immune response;autophagic vacuole assembly;autophagy;biological regulation;biosynthetic process;catabolic process;cell communication;cell surface receptor linked signaling pathway;cellular biosynthetic process;cellular catabolic process;cellular component assembly;cellular component assembly at cellular level;cellular component organization;cell…	axoneme;cell part;cell projection part;cytoplasmic membrane-bounded vesicle;cytoplasmic part;cytoplasmic vesicle;cytosol;cytosolic part;endocytic vesicle;endosome;intracellular membrane-bounded organelle;intracellular organelle;intracellular part;late endosome;macromolecular complex;membrane;membrane-bounded organelle;membrane-bounded vesicle;microbody;midbody;organelle;organelle part;peroxisome;…	1-phosphatidylinositol-3-kinase activity;adenyl nucleotide binding;adenyl ribonucleotide binding;ATP binding;binding;catalytic activity;inositol or phosphatidylinositol kinase activity;kinase activity;lipid kinase activity;nucleotide binding;phosphatidylinositol 3-kinase activity;phosphatidylinositol kinase activity;phosphotransferase activity, alcohol group as acceptor;protein kinase activity;pu…	Inositol phosphate metabolism;ko05152;Phagosome;Phosphatidylinositol signaling system;Regulation of autophagy	PI3_PI4_kinase;PI3K_C2;PI3Ka
PIK3CA	Phosphatidylinositol 4,5-bisphosphate 3-kinase catalytic subunit alpha isoform	P42336	124.28	0	-3.58077	-2.58048	-3.3815	-2.30843		-9.3805	-10.4239	-10.4408	-9.05906	56	5.11059	0	6.86328	2.77836		+	+	+	+	1						activation of immune response;adaptive immune response;alcohol metabolic process;anatomical structure development;anatomical structure formation involved in morphogenesis;angiogenesis;antigen receptor-mediated signaling pathway;biological regulation;biosynthetic process;blood coagulation;carbohydrate metabolic process;cardiac muscle contraction;cell activation;cell chemotaxis;cell migration;cell …	1-phosphatidylinositol-4-phosphate 3-kinase, class IA complex;cell part;cell projection;cytoplasm;cytoplasmic part;cytosol;cytosolic part;intracellular part;lamellipodium;macromolecular complex;membrane;phosphatidylinositol 3-kinase complex;plasma membrane;protein complex	1-phosphatidylinositol-3-kinase activity;adenyl nucleotide binding;adenyl ribonucleotide binding;ATP binding;binding;catalytic activity;enzyme activator activity;enzyme regulator activity;inositol or phosphatidylinositol kinase activity;kinase activator activity;kinase activity;kinase regulator activity;lipid kinase activity;nucleotide binding;phosphatidylinositol 3-kinase activity;phosphatidylin…	Acute myeloid leukemia;Aldosterone-regulated sodium reabsorption;Amoebiasis;Apoptosis;B cell receptor signaling pathway;Bacterial invasion of epithelial cells;Carbohydrate digestion and absorption;Chagas disease (American trypanosomiasis);Chemokine signaling pathway;Chronic myeloid leukemia;Colorectal cancer;Endometrial cancer;ErbB signaling pathway;Fc epsilon RI signaling pathway;Fc gamma R-medi…	PI3_PI4_kinase;PI3K_C2;PI3K_p85B;PI3K_rbd;PI3Ka
PIK3CB	Phosphatidylinositol 4,5-bisphosphate 3-kinase catalytic subunit beta isoform	P42338	122.76	0	-5.33903	-4.76877	-5.81066	-4.82313		-15.0525	-14.7807	-13.7989	-13.1884	21	4.83663	0	9.01972	3.61182		+			+	2						activation of immune response;activation of MAPK activity;adaptive immune response;antigen receptor-mediated signaling pathway;autophagy;biological adhesion;biological regulation;biosynthetic process;blood coagulation;calcium ion homeostasis;catabolic process;cation homeostasis;cell activation;cell adhesion;cell chemotaxis;cell division;cell migration;cell motility;cell surface receptor linked si…	cell part;cytoplasm;cytoplasmic part;cytosol;cytosolic part;intracellular membrane-bounded organelle;intracellular organelle;intracellular part;macromolecular complex;membrane;membrane-bounded organelle;nucleus;organelle;phosphatidylinositol 3-kinase complex;plasma membrane;protein complex	1-phosphatidylinositol-3-kinase activity;adenyl nucleotide binding;adenyl ribonucleotide binding;ATP binding;binding;catalytic activity;inositol or phosphatidylinositol kinase activity;kinase activity;lipid kinase activity;nucleotide binding;phosphatidylinositol 3-kinase activity;phosphatidylinositol kinase activity;phosphatidylinositol phosphate kinase activity;phosphatidylinositol-4,5-bisphosph…	Acute myeloid leukemia;Aldosterone-regulated sodium reabsorption;Amoebiasis;Apoptosis;B cell receptor signaling pathway;Bacterial invasion of epithelial cells;Carbohydrate digestion and absorption;Chagas disease (American trypanosomiasis);Chemokine signaling pathway;Chronic myeloid leukemia;Colorectal cancer;Endometrial cancer;ErbB signaling pathway;Fc epsilon RI signaling pathway;Fc gamma R-medi…	PI3_PI4_kinase;PI3K_C2;PI3K_p85B;PI3K_rbd;PI3Ka
PIK3CD	Phosphatidylinositol 4,5-bisphosphate 3-kinase catalytic subunit delta isoform	O00329	119.48	0	-4.63946	-3.89786	-4.67227	-3.92028		-14.1847	-13.6712	-13.1999	-13.7488	27	7.17429	0	9.41868	4.1034		+				0						activation of immune response;adaptive immune response;antigen receptor-mediated signaling pathway;B cell activation;B cell chemotaxis;B cell homeostasis;B cell receptor signaling pathway;biological regulation;biosynthetic process;cell activation;cell activation involved in immune response;cell chemotaxis;cell differentiation;cell migration;cell motility;cell surface receptor linked signaling pat…	cell part;cytoplasmic part;cytosol;cytosolic part;intracellular membrane-bounded organelle;intracellular organelle;intracellular part;lysosome;lytic vacuole;macromolecular complex;mast cell granule;membrane;membrane-bounded organelle;organelle;phosphatidylinositol 3-kinase complex;plasma membrane;protein complex;vacuole	1-phosphatidylinositol-3-kinase activity;adenyl nucleotide binding;adenyl ribonucleotide binding;ATP binding;binding;catalytic activity;inositol or phosphatidylinositol kinase activity;kinase activity;lipid kinase activity;nucleotide binding;phosphatidylinositol 3-kinase activity;phosphatidylinositol kinase activity;phosphatidylinositol phosphate kinase activity;phosphatidylinositol-4,5-bisphosph…	Acute myeloid leukemia;Aldosterone-regulated sodium reabsorption;Amoebiasis;Apoptosis;B cell receptor signaling pathway;Bacterial invasion of epithelial cells;Carbohydrate digestion and absorption;Chagas disease (American trypanosomiasis);Chemokine signaling pathway;Chronic myeloid leukemia;Colorectal cancer;Endometrial cancer;ErbB signaling pathway;Fc epsilon RI signaling pathway;Fc gamma R-medi…	PI3_PI4_kinase;PI3K_C2;PI3K_p85B;PI3K_rbd;PI3Ka
PIK3R2	Phosphatidylinositol 3-kinase regulatory subunit beta	O00459	81.544	0	-5.54581	-4.88285	-5.70201	-4.53539		-10.9318	-11.6232	-11.0444	-10.2855	24	5.2469	0	5.80472	2.43023		+			+	1						activation of immune response;antigen receptor-mediated signaling pathway;biological regulation;biosynthetic process;blood coagulation;carbohydrate homeostasis;cell migration;cell motility;cell surface receptor linked signaling pathway;cellular biosynthetic process;cellular chemical homeostasis;cellular component movement;cellular glucose homeostasis;cellular homeostasis;cellular lipid metabolic …	cell part;cytoplasmic part;cytosol;cytosolic part;intracellular membrane-bounded organelle;intracellular organelle;intracellular part;macromolecular complex;membrane-bounded organelle;nucleus;organelle;phosphatidylinositol 3-kinase complex;protein complex	1-phosphatidylinositol-3-kinase regulator activity;binding;enzyme binding;enzyme regulator activity;kinase regulator activity;phosphatase binding;phosphatidylinositol 3-kinase regulator activity;protein binding;protein dimerization activity;protein heterodimerization activity;protein phosphatase binding;receptor binding;receptor tyrosine kinase binding	Acute myeloid leukemia;Aldosterone-regulated sodium reabsorption;Amoebiasis;Apoptosis;B cell receptor signaling pathway;Bacterial invasion of epithelial cells;Carbohydrate digestion and absorption;Chagas disease (American trypanosomiasis);Chemokine signaling pathway;Chronic myeloid leukemia;Colorectal cancer;Endometrial cancer;ErbB signaling pathway;Fc epsilon RI signaling pathway;Fc gamma R-medi…	RhoGAP;SH2
PIK3R3	Phosphatidylinositol 3-kinase regulatory subunit gamma	F6TDL0;Q92569	59.394	0	-1.66795	-1.03864	-1.60227	-0.60771		-7.27846	-6.66113	-5.82343	-5.14606	157	3.44792	0	4.99813	1.97501		+				0						biological regulation;biosynthetic process;cell surface receptor linked signaling pathway;cellular biosynthetic process;cellular lipid metabolic process;cellular metabolic process;cellular process;cellular response to chemical stimulus;cellular response to endogenous stimulus;cellular response to hormone stimulus;cellular response to insulin stimulus;cellular response to organic substance;cellula…	cell part;cytoplasmic part;cytosol;cytosolic part;intracellular part;macromolecular complex;phosphatidylinositol 3-kinase complex;protein complex	1-phosphatidylinositol-3-kinase activity;1-phosphatidylinositol-3-kinase regulator activity;catalytic activity;enzyme regulator activity;inositol or phosphatidylinositol kinase activity;kinase activity;kinase regulator activity;lipid kinase activity;phosphatidylinositol 3-kinase activity;phosphatidylinositol 3-kinase regulator activity;phosphatidylinositol kinase activity;phosphotransferase activ…	Acute myeloid leukemia;Aldosterone-regulated sodium reabsorption;Amoebiasis;Apoptosis;B cell receptor signaling pathway;Bacterial invasion of epithelial cells;Carbohydrate digestion and absorption;Chagas disease (American trypanosomiasis);Chemokine signaling pathway;Chronic myeloid leukemia;Colorectal cancer;Endometrial cancer;ErbB signaling pathway;Fc epsilon RI signaling pathway;Fc gamma R-medi…	SH2
PIK3R4	Phosphoinositide 3-kinase regulatory subunit 4	Q99570	153.1	0	-5.47764	-4.31784	-4.74693	-5.04747		-12.6647	-12.1247	-11.8451	-11.9819	22	6.04941	0	7.25663	3.15044					+	1						activation of immune response;activation of innate immune response;autophagy;biological regulation;biosynthetic process;catabolic process;cell communication;cell surface receptor linked signaling pathway;cellular biosynthetic process;cellular catabolic process;cellular component organization;cellular component organization at cellular level;cellular component organization or biogenesis;cellular c…	axoneme;cell part;cell projection part;cytoplasmic part;cytosol;cytosolic part;endosome;intracellular membrane-bounded organelle;intracellular organelle;intracellular organelle part;intracellular part;late endosome;macromolecular complex;membrane;membrane part;membrane-bounded organelle;nuclear part;nuclear pore;nucleus-vacuole junction;organelle;organelle membrane contact site;organelle part;pho…	adenyl nucleotide binding;adenyl ribonucleotide binding;ATP binding;binding;catalytic activity;kinase activity;nucleotide binding;phosphotransferase activity, alcohol group as acceptor;protein kinase activity;protein serine/threonine kinase activity;purine nucleotide binding;purine ribonucleoside triphosphate binding;purine ribonucleotide binding;ribonucleotide binding;transferase activity;transf…	Regulation of autophagy	Pkinase;WD40
PJA1	E3 ubiquitin-protein ligase Praja-1	Q8NG27	71.002	0.0054945	-10.6929	-10.0574	-11.3985	-10.7557		-12.2272	-13.7062	-13.1836	-12.7141	3	2.7212	0.00255072	2.23166	0.9226						0						catabolic process;cellular macromolecule metabolic process;cellular metabolic process;cellular process;cellular protein metabolic process;macromolecule catabolic process;macromolecule metabolic process;macromolecule modification;metabolic process;primary metabolic process;protein catabolic process;protein metabolic process;protein modification by small protein conjugation;protein modification by …	cell part;cytoplasm;intracellular part	binding;catalytic activity;cation binding;ion binding;ligase activity;metal ion binding;transition metal ion binding;zinc ion binding		zf-RING_2
PLEKHG3	Pleckstrin homology domain-containing family G member 3	A1L390	134.41	0	-8.57202	-7.15832	-7.50936	-8.35956		-14.1508	-12.0981	-11.2355	-12.6924	5	2.81532	0.000201521	4.64436	1.72012						0								enzyme regulator activity;GTPase regulator activity;guanyl-nucleotide exchange factor activity;nucleoside-triphosphatase regulator activity;Ras guanyl-nucleotide exchange factor activity;Rho guanyl-nucleotide exchange factor activity;small GTPase regulator activity		PH;RhoGEF
PLIN3	Perilipin-3	O60664	47.074	0	-4.33723	-3.62647	-4.18915	-4.0406		-7.34039	-7.31454	-7.07391	-7.27626	29	4.31645	0.000253731	3.20291	1.47964					+	1						cellular process;establishment of localization;transport;vesicle-mediated transport	cell part;cytoplasm;cytoplasmic part;endosomal part;endosome;endosome membrane;Golgi apparatus;intracellular membrane-bounded organelle;intracellular organelle;intracellular organelle part;intracellular part;lipid particle;membrane;membrane-bounded organelle;organelle;organelle membrane;organelle part			Perilipin
PMS2	Mismatch repair endonuclease PMS2	P54278	95.796	0	-8.81127	-7.81201	-8.82485	-8.72216		-12.073	-11.4021	-9.82608	-11.1181	4	2.20468	0.00172803	2.56225	1.01249						0						cellular macromolecule metabolic process;cellular metabolic process;cellular nitrogen compound metabolic process;cellular process;cellular response to stimulus;cellular response to stress;DNA metabolic process;DNA recombination;DNA repair;immune system process;macromolecule metabolic process;metabolic process;mismatch repair;nitrogen compound metabolic process;nucleic acid metabolic process;nucle…	cell part;cytoplasm;cytoskeleton;intracellular membrane-bounded organelle;intracellular non-membrane-bounded organelle;intracellular organelle;intracellular organelle part;intracellular part;macromolecular complex;membrane-bounded organelle;microtubule cytoskeleton;mismatch repair complex;MutLalpha complex;non-membrane-bounded organelle;nuclear part;nucleoplasm;nucleus;organelle;organelle part;pr…	adenyl nucleotide binding;adenyl ribonucleotide binding;ATP binding;ATPase activity;binding;catalytic activity;DNA binding;DNA insertion or deletion binding;double-stranded DNA binding;endonuclease activity;hydrolase activity;hydrolase activity, acting on acid anhydrides;hydrolase activity, acting on acid anhydrides, in phosphorus-containing anhydrides;hydrolase activity, acting on ester bonds;mi…	Mismatch repair	DNA_mis_repair;MutL_C
POLR2C	DNA-directed RNA polymerase II subunit RPB3	P19387	31.441	0	-5.07823	-4.17396	-4.53714	-4.8042		-9.16673	-13.0338	-9.49038	-8.40389	28	1.91764	0.000172638	5.37531	1.76424					+	2						biological regulation;biosynthetic process;cellular biosynthetic process;cellular macromolecule biosynthetic process;cellular macromolecule metabolic process;cellular metabolic process;cellular nitrogen compound metabolic process;cellular process;cellular response to stimulus;cellular response to stress;developmental process;DNA metabolic process;DNA repair;gene expression;macromolecule biosynthe…	cell part;cytoplasm;cytoskeleton;DNA-directed RNA polymerase complex;DNA-directed RNA polymerase II, core complex;intracellular membrane-bounded organelle;intracellular non-membrane-bounded organelle;intracellular organelle;intracellular organelle part;intracellular part;macromolecular complex;membrane-bounded organelle;microtubule cytoskeleton;non-membrane-bounded organelle;nuclear DNA-directed …	binding;catalytic activity;DNA binding;DNA-directed RNA polymerase activity;nucleic acid binding;nucleotidyltransferase activity;RNA polymerase activity;transferase activity;transferase activity, transferring phosphorus-containing groups	Huntington's disease;Purine metabolism;Pyrimidine metabolism;RNA polymerase	RNA_pol_A_bac;RNA_pol_L
POLR2E	DNA-directed RNA polymerases I, II, and III subunit RPABC1	P19388	24.551	0	-8.93625	-8.30645	-8.82855	-9.24096		-14.4065	-11.1168	-11.9828	-11.3716	2	1.76846	0.00141667	3.39138	1.22163						0						biological regulation;biosynthetic process;cellular biosynthetic process;cellular macromolecule biosynthetic process;cellular macromolecule metabolic process;cellular metabolic process;cellular nitrogen compound metabolic process;cellular process;cellular response to stimulus;cellular response to stress;defense response;developmental process;DNA metabolic process;DNA repair;gene expression;immune…	cell part;cytoplasmic part;cytosol;DNA-directed RNA polymerase complex;DNA-directed RNA polymerase I complex;DNA-directed RNA polymerase II, core complex;DNA-directed RNA polymerase III complex;intracellular membrane-bounded organelle;intracellular organelle;intracellular organelle part;intracellular part;macromolecular complex;membrane-bounded organelle;nuclear DNA-directed RNA polymerase comple…	binding;catalytic activity;DNA binding;DNA-directed RNA polymerase activity;nucleic acid binding;nucleotidyltransferase activity;RNA polymerase activity;transferase activity;transferase activity, transferring phosphorus-containing groups	Cytosolic DNA-sensing pathway;Huntington's disease;Purine metabolism;Pyrimidine metabolism;RNA polymerase	RNA_pol_Rpb5_C;RNA_pol_Rpb5_N
POLR2J	DNA-directed RNA polymerase II subunit RPB11-a;DNA-directed RNA polymerase II subunit RPB11-b2;DNA-directed RNA polymerase II subunit RPB11-b1	P52435;Q9H1A7;Q9GZM3	13.293	0	-5.68847	-4.63509	-5.75843	-4.92093		-8.64694	-10.799	-13.4779	-10.6957	7	2.09777	0.00021371	5.65415	1.86655						0						biological regulation;biosynthetic process;cellular biosynthetic process;cellular macromolecule biosynthetic process;cellular macromolecule metabolic process;cellular metabolic process;cellular nitrogen compound metabolic process;cellular process;cellular response to stimulus;cellular response to stress;developmental process;DNA metabolic process;DNA repair;gene expression;macromolecule biosynthe…	cell part;DNA-directed RNA polymerase complex;DNA-directed RNA polymerase II, core complex;intracellular membrane-bounded organelle;intracellular organelle;intracellular organelle part;intracellular part;macromolecular complex;membrane-bounded organelle;nuclear DNA-directed RNA polymerase complex;nuclear part;nucleoplasm;nucleoplasm part;nucleus;organelle;organelle part;protein complex;RNA polyme…	binding;catalytic activity;DNA binding;DNA-directed RNA polymerase activity;LRR domain binding;nucleic acid binding;nucleotidyltransferase activity;protein binding;protein domain specific binding;RNA polymerase activity;transferase activity;transferase activity, transferring phosphorus-containing groups	Huntington's disease;Purine metabolism;Pyrimidine metabolism;RNA polymerase
POLR2L	DNA-directed RNA polymerases I, II, and III subunit RPABC5	P62875	7.645	0	-6.58532	-5.76653	-6.75451	-6.75747		-12.4219	-14.4868	-13.9144	-11.8206	5	3.17141	0	6.69495	2.51022						0						biological regulation;biosynthetic process;cellular biosynthetic process;cellular macromolecule biosynthetic process;cellular macromolecule metabolic process;cellular metabolic process;cellular nitrogen compound metabolic process;cellular process;cellular response to stimulus;cellular response to stress;defense response;developmental process;DNA metabolic process;DNA repair;gene expression;immune…	cell part;cytoplasmic part;cytosol;DNA-directed RNA polymerase complex;DNA-directed RNA polymerase I complex;DNA-directed RNA polymerase II, core complex;DNA-directed RNA polymerase III complex;intracellular membrane-bounded organelle;intracellular organelle;intracellular organelle part;intracellular part;macromolecular complex;membrane-bounded organelle;nuclear DNA-directed RNA polymerase comple…	binding;catalytic activity;cation binding;DNA binding;DNA-directed RNA polymerase activity;ion binding;metal ion binding;nucleic acid binding;nucleotidyltransferase activity;RNA polymerase activity;transferase activity;transferase activity, transferring phosphorus-containing groups;transition metal ion binding;zinc ion binding	Cytosolic DNA-sensing pathway;Huntington's disease;Purine metabolism;Pyrimidine metabolism;RNA polymerase	RNA_pol_N
PPFIBP1	Liprin-beta-1	Q86W92	114.02	0	-6.24319	-5.36964	-6.32814	-5.76365		-9.4451	-8.66537	-8.47529	-8.23365	14	3.65788	0.000836036	2.7787	1.1853					+	3		+	+			biological adhesion;cell adhesion;cellular process	adherens junction;anchoring junction;cell junction;cell part;cell-substrate adherens junction;cell-substrate junction;extracellular region part;extracellular space;focal adhesion;intracellular;membrane;plasma membrane			SAM_1;SAM_2
PPOX	Protoporphyrinogen oxidase	P50336	50.765	0.0054859	-8.44087	-8.04387	-8.87947	-9.26923		-14.2484	-8.58056	-8.96734	-14.2719	1	0.773232	0.00667517	2.85869	0.792363						0						biosynthetic process;cellular aromatic compound metabolic process;cellular biosynthetic process;cellular metabolic process;cellular nitrogen compound biosynthetic process;cellular nitrogen compound metabolic process;cellular process;cofactor biosynthetic process;cofactor metabolic process;heme biosynthetic process;heme metabolic process;heterocycle biosynthetic process;heterocycle metabolic proce…	cell part;cytoplasmic part;integral to membrane;integral to mitochondrial inner membrane;integral to mitochondrial membrane;integral to organelle membrane;intracellular organelle part;intracellular part;intrinsic to membrane;intrinsic to mitochondrial inner membrane;intrinsic to organelle membrane;membrane;membrane part;membrane-enclosed lumen;mitochondrial intermembrane space;mitochondrial membr…	binding;catalytic activity;coenzyme binding;cofactor binding;flavin adenine dinucleotide binding;oxidoreductase activity;oxidoreductase activity, acting on the CH-CH group of donors;oxidoreductase activity, acting on the CH-CH group of donors, oxygen as acceptor;oxygen-dependent protoporphyrinogen oxidase activity;protoporphyrinogen oxidase activity	Porphyrin and chlorophyll metabolism	Amino_oxidase
PPP1R13L	RelA-associated inhibitor	Q8WUF5	89.09	0	-4.60079	-3.42118	-4.09151	-4.53688		-6.836	-7.19867	-6.4151	-7.0314	46	3.42803	0.00137201	2.7077	1.1671						0						anatomical structure development;anatomical structure morphogenesis;apoptosis;biological regulation;biosynthetic process;camera-type eye development;cardiac chamber morphogenesis;cardiac muscle contraction;cardiac muscle tissue development;cardiac right ventricle morphogenesis;cardiac ventricle morphogenesis;cell death;cellular biosynthetic process;cellular macromolecule biosynthetic process;cell…	cell junction;cell part;cytoplasm;extracellular region part;intercellular bridge;intracellular membrane-bounded organelle;intracellular organelle;intracellular part;membrane-bounded organelle;nucleus;organelle	binding;identical protein binding;protein binding;protein binding transcription factor activity;transcription cofactor activity;transcription corepressor activity;transcription factor binding;transcription factor binding transcription factor activity		Ank_2;SH3_9
PPP2CA	Serine/threonine-protein phosphatase 2A catalytic subunit alpha isoform	P67775	35.594	0	-4.50226	-3.14408	-3.89438	-3.82255		-10.5402	-6.83479	-6.75343	-7.49859	39	1.80745	0.000475584	4.06593	1.38498				+	+	2						anatomical structure development;apoptosis;biological regulation;catabolic process;cell cycle;cell cycle process;cell death;cell surface receptor linked signaling pathway;cellular catabolic process;cellular component assembly;cellular component organization;cellular component organization or biogenesis;cellular lipid metabolic process;cellular macromolecule catabolic process;cellular macromolecul…	cell part;chromosomal part;chromosome, centromeric region;cytoplasmic part;cytoskeletal part;cytoskeleton;cytosol;extracellular membrane-bounded organelle;extracellular organelle;extracellular region part;extracellular vesicular exosome;intracellular membrane-bounded organelle;intracellular non-membrane-bounded organelle;intracellular organelle;intracellular organelle part;intracellular part;macr…	binding;catalytic activity;cation binding;hydrolase activity;hydrolase activity, acting on ester bonds;ion binding;metal ion binding;phosphatase activity;phosphoprotein phosphatase activity;phosphoric ester hydrolase activity;protein serine/threonine phosphatase activity	Cell cycle - yeast;Chagas disease (American trypanosomiasis);Hepatitis C;Long-term depression;Meiosis - yeast;mRNA surveillance pathway;Oocyte meiosis;TGF-beta signaling pathway;Tight junction;Wnt signaling pathway	Metallophos
PPP2R2A	Serine/threonine-protein phosphatase 2A 55 kDa regulatory subunit B alpha isoform	P63151	51.691	0	-8.61609	-7.45055	-8.92211	-8.67745		-10.4372	-10.6731	-9.98522	-10.0675	2	2.26427	0.00569168	1.87423	0.79215					+	3						apoptosis;biological regulation;catabolic process;cell cycle;cell cycle phase;cell cycle process;cell death;cell division;cellular catabolic process;cellular component organization;cellular component organization at cellular level;cellular component organization or biogenesis;cellular component organization or biogenesis at cellular level;cellular macromolecule catabolic process;cellular macromol…	cell part;cytoplasm;cytoplasmic part;cytoskeleton;cytosol;intracellular membrane-bounded organelle;intracellular non-membrane-bounded organelle;intracellular organelle;intracellular organelle part;intracellular part;macromolecular complex;membrane;membrane-bounded organelle;mitochondrial membrane;mitochondrial outer membrane;mitochondrial part;mitochondrion;non-membrane-bounded organelle;nuclear …	catalytic activity;enzyme regulator activity;hydrolase activity;hydrolase activity, acting on ester bonds;phosphatase activity;phosphatase regulator activity;phosphoprotein phosphatase activity;phosphoric ester hydrolase activity;protein phosphatase regulator activity;protein phosphatase type 2A regulator activity;protein serine/threonine phosphatase activity	Cell cycle - yeast;Chagas disease (American trypanosomiasis);Hepatitis C;mRNA surveillance pathway;Tight junction
PPP2R3A	Serine/threonine-protein phosphatase 2A regulatory subunit B subunit alpha	Q06190	130.28	0	-6.29974	-5.13999	-5.89339	-5.85923		-13.2881	-12.8012	-12.8228	-11.0215	8	3.76193	0	6.68532	2.61641						0						anatomical structure development;biological regulation;cell cycle;cell cycle arrest;cell cycle process;cell differentiation;cell surface receptor linked signaling pathway;cellular developmental process;cellular macromolecule metabolic process;cellular metabolic process;cellular process;cellular protein metabolic process;cellular response to stimulus;dephosphorylation;developmental process;eye pho…	cell part;intracellular membrane-bounded organelle;intracellular organelle;intracellular organelle part;intracellular part;macromolecular complex;membrane-bounded organelle;nuclear part;nucleoplasm;nucleus;organelle;organelle part;protein complex;protein phosphatase type 2A complex;protein serine/threonine phosphatase complex	binding;calcium ion binding;catalytic activity;cation binding;enzyme regulator activity;hydrolase activity;hydrolase activity, acting on ester bonds;ion binding;metal ion binding;phosphatase activity;phosphatase regulator activity;phosphoprotein phosphatase activity;phosphoric ester hydrolase activity;protein phosphatase regulator activity;protein phosphatase type 2A regulator activity;protein se…	mRNA surveillance pathway	EF-hand_7
PPP3CA	Serine/threonine-protein phosphatase 2B catalytic subunit alpha isoform;Serine/threonine-protein phosphatase 2B catalytic subunit beta isoform	Q08209;P16298	58.687	0	-9.27685	-9.43297	-10.1641	-8.49742		-13.5321	-13.6923	-13.6202	-14.6889	3	4.19676	0	4.54053	1.86403					+	2						activation of immune response;activation of innate immune response;anatomical structure development;axon extension;behavior;behavioral interaction between organisms;biological regulation;calcineurin-NFAT signaling pathway;calcium ion transport;calcium ion-dependent exocytosis;calcium-mediated signaling;carbohydrate homeostasis;cation transport;cell activation;cell cycle process;cell development;c…	calcineurin complex;cell part;contractile fiber part;cytoplasm;cytoplasmic part;cytosol;intracellular membrane-bounded organelle;intracellular organelle;intracellular organelle part;intracellular part;macromolecular complex;membrane;membrane part;membrane-bounded organelle;mitochondrion;nuclear part;nucleoplasm;organelle;organelle part;plasma membrane;plasma membrane part;protein complex;protein …	binding;calcium ion binding;calcium-dependent protein serine/threonine phosphatase activity;calmodulin binding;calmodulin-dependent protein phosphatase activity;catalytic activity;cation binding;drug binding;enzyme binding;hydrolase activity;hydrolase activity, acting on ester bonds;ion binding;metal ion binding;phosphatase activity;phosphatase binding;phosphoprotein phosphatase activity;phosphor…	Alzheimer's disease;Amyotrophic lateral sclerosis (ALS);Apoptosis;Axon guidance;B cell receptor signaling pathway;Calcium signaling pathway;ko05152;Long-term potentiation;MAPK signaling pathway;Natural killer cell mediated cytotoxicity;Oocyte meiosis;Osteoclast differentiation;T cell receptor signaling pathway;VEGF signaling pathway;Wnt signaling pathway	Metallophos
PPP6C	Serine/threonine-protein phosphatase 6 catalytic subunit;Serine/threonine-protein phosphatase 6 catalytic subunit, N-terminally processed	O00743	35.144	0	-4.62337	-4.17075	-4.40659	-4.74768		-10.1565	-7.86376	-7.94663	-7.66883	29	2.26231	0.000240566	3.92184	1.50897					+	2						cell cycle process;cellular macromolecule metabolic process;cellular metabolic process;cellular process;cellular protein metabolic process;dephosphorylation;G1/S transition of mitotic cell cycle;macromolecule metabolic process;macromolecule modification;metabolic process;phosphate-containing compound metabolic process;phosphorus metabolic process;primary metabolic process;protein dephosphorylatio…	cell part;cytoplasmic part;cytosol;intracellular part	binding;catalytic activity;cation binding;hydrolase activity;hydrolase activity, acting on ester bonds;ion binding;metal ion binding;phosphatase activity;phosphoprotein phosphatase activity;phosphoric ester hydrolase activity;protein serine/threonine phosphatase activity		Metallophos
PPP6R1	Serine/threonine-protein phosphatase 6 regulatory subunit 1	Q9UPN7	96.723	0	-7.72951	-7.07598	-7.66704	-7.45399		-10.0074	-10.4719	-9.89879	-10.3457	4	4.95917	0.000799235	2.69931	1.22666						0						biological regulation;regulation of biological process;regulation of catalytic activity;regulation of cellular metabolic process;regulation of cellular process;regulation of dephosphorylation;regulation of hydrolase activity;regulation of metabolic process;regulation of molecular function;regulation of phosphatase activity;regulation of phosphate metabolic process;regulation of phosphoprotein pho…	cell part;cytoplasm;intracellular part	binding;enzyme binding;phosphatase binding;protein binding;protein phosphatase binding		SAPS
PPP6R2	Serine/threonine-protein phosphatase 6 regulatory subunit 2	O75170	104.94	0	-9.5245	-5.57538	-9.26513	-8.0198		-12.6222	-12.6706	-6.82136	-13.4762	2	0.90258	0.00335094	3.30138	0.872686						0							cell part;cytoplasm;intracellular membrane-bounded organelle;intracellular organelle;intracellular part;membrane-bounded organelle;organelle			SAPS
PRKAA1	5-AMP-activated protein kinase catalytic subunit alpha-1	Q13131	64.009	0	-5.57433	-3.95401	-4.27291	-4.4028		-8.28232	-6.85084	-7.07406	-6.8492	30	2.81886	0.00147894	2.71309	1.08821		+	+		+	1						activation of MAPK activity;alcohol metabolic process;amine transport;amino acid transmembrane transport;amino acid transport;autophagy;betaine transport;biological regulation;biosynthetic process;carbohydrate homeostasis;carbohydrate metabolic process;carboxylic acid biosynthetic process;carboxylic acid metabolic process;carboxylic acid transport;carnitine shuttle;carnitine transport;catabolic p…	AMP-activated protein kinase complex;apical plasma membrane;cell part;cytoplasm;cytoplasmic part;cytosol;intracellular;intracellular membrane-bounded organelle;intracellular organelle;intracellular organelle part;intracellular part;macromolecular complex;membrane part;membrane-bounded organelle;nuclear part;nucleoplasm;nucleus;organelle;organelle part;plasma membrane part;protein complex	[acetyl-CoA carboxylase] kinase activity;[hydroxymethylglutaryl-CoA reductase (NADPH)] kinase activity;adenyl nucleotide binding;adenyl ribonucleotide binding;AMP-activated protein kinase activity;ATP binding;binding;cAMP-dependent protein kinase activity;catalytic activity;cation binding;chromatin binding;cyclic nucleotide-dependent protein kinase activity;histone kinase activity;histone serine …	Adipocytokine signaling pathway;Hypertrophic cardiomyopathy (HCM);Insulin signaling pathway;mTOR signaling pathway;Regulation of autophagy	Pkinase
PRKAB2	5-AMP-activated protein kinase subunit beta-2;5-AMP-activated protein kinase subunit beta-1	O43741;Q9Y478	30.302	0	-8.01398	-7.81031	-7.87052	-8.33041		-10.3837	-10.7171	-12.7899	-10.4747	4	1.97079	0.00152167	3.08506	1.19472						0						amine transport;amino acid transmembrane transport;amino acid transport;betaine transport;biological regulation;biosynthetic process;carboxylic acid biosynthetic process;carboxylic acid metabolic process;carboxylic acid transport;carnitine shuttle;carnitine transport;cation transport;cell cycle arrest;cell cycle process;cell surface receptor linked signaling pathway;cellular biosynthetic process;…	AMP-activated protein kinase complex;cell part;cytoplasmic part;cytosol;intracellular membrane-bounded organelle;intracellular organelle;intracellular organelle part;intracellular part;macromolecular complex;membrane-bounded organelle;nuclear part;nucleoplasm;nucleus;organelle;organelle part;protein complex	AMP-activated protein kinase activity;binding;catalytic activity;identical protein binding;kinase activity;phosphotransferase activity, alcohol group as acceptor;protein binding;protein kinase activity;protein serine/threonine kinase activity;transferase activity;transferase activity, transferring phosphorus-containing groups	Adipocytokine signaling pathway;Hypertrophic cardiomyopathy (HCM);Insulin signaling pathway	AMPKBI
PRKACA	cAMP-dependent protein kinase catalytic subunit alpha;cAMP-dependent protein kinase catalytic subunit beta	P17612;P22694	40.589	0	-5.41457	-3.65894	-4.26703	-4.64499		-9.69379	-8.48775	-8.37258	-8.10304	25	3.74344	0.000207031	4.16791	1.66112				+		0						activation of immune response;activation of innate immune response;activation of phospholipase C activity;activation of protein kinase A activity;activation of protein kinase activity;acylglycerol catabolic process;acylglycerol metabolic process;alcohol biosynthetic process;alcohol metabolic process;anatomical structure development;anatomical structure formation involved in morphogenesis;biologic…	AMP-activated protein kinase complex;calcium channel complex;cAMP-dependent protein kinase complex;cation channel complex;cell part;cell projection;centrosome;cilium;cytoplasmic part;cytoskeletal part;cytosol;extracellular membrane-bounded organelle;extracellular organelle;extracellular region part;extracellular vesicular exosome;intracellular membrane-bounded organelle;intracellular non-membrane…	adenyl nucleotide binding;adenyl ribonucleotide binding;ATP binding;binding;cAMP-dependent protein kinase activity;catalytic activity;cation binding;cyclic nucleotide-dependent protein kinase activity;enzyme binding;ion binding;kinase activity;kinase binding;magnesium ion binding;metal ion binding;nucleotide binding;phosphotransferase activity, alcohol group as acceptor;protein binding;protein ki…	Amoebiasis;Apoptosis;Bile secretion;Calcium signaling pathway;Chemokine signaling pathway;Dilated cardiomyopathy;Endocrine and other factor-regulated calcium reabsorption;Gap junction;Gastric acid secretion;GnRH signaling pathway;Hedgehog signaling pathway;Insulin signaling pathway;Long-term potentiation;MAPK signaling pathway;Meiosis - yeast;Melanogenesis;Olfactory transduction;Oocyte meiosis;Pr…	Pkinase
PRKAG1	5-AMP-activated protein kinase subunit gamma-1	P54619	37.579	0	-6.8183	-4.89491	-5.06582	-5.58516		-8.49303	-8.13541	-8.18181	-8.84157	17	2.37135	0.00147434	2.82191	1.1451					+	3						alcohol metabolic process;amine transport;amino acid transmembrane transport;amino acid transport;ATP biosynthetic process;ATP metabolic process;betaine transport;biological regulation;biosynthetic process;carbohydrate metabolic process;carboxylic acid biosynthetic process;carboxylic acid metabolic process;carboxylic acid transport;carnitine shuttle;carnitine transport;cation transport;cell cycle…	AMP-activated protein kinase complex;cell part;cytoplasmic part;cytosol;extracellular membrane-bounded organelle;extracellular organelle;extracellular region part;extracellular space;extracellular vesicular exosome;intracellular membrane-bounded organelle;intracellular organelle;intracellular organelle part;intracellular part;macromolecular complex;membrane;membrane-bounded organelle;membrane-bou…	adenyl nucleotide binding;adenyl ribonucleotide binding;ADP binding;AMP binding;AMP-activated protein kinase activity;ATP binding;binding;cAMP-dependent protein kinase activity;cAMP-dependent protein kinase inhibitor activity;cAMP-dependent protein kinase regulator activity;catalytic activity;cyclic nucleotide-dependent protein kinase activity;enzyme activator activity;enzyme binding;enzyme inhib…	Adipocytokine signaling pathway;Hypertrophic cardiomyopathy (HCM);Insulin signaling pathway	CBS
PRKAR2A	cAMP-dependent protein kinase type II-alpha regulatory subunit	P13861	45.518	0	-3.71532	-2.33057	-3.61343	-3.44824		-7.06334	-7.67225	-7.6691	-9.98808	56	2.7318	0.000218107	4.8213	1.77187					+	1						activation of phospholipase C activity;activation of protein kinase A activity;activation of protein kinase activity;biological regulation;blood coagulation;cell surface receptor linked signaling pathway;cellular metabolic process;cellular process;cellular response to chemical stimulus;cellular response to endogenous stimulus;cellular response to fibroblast growth factor stimulus;cellular respons…	adherens junction;AMP-activated protein kinase complex;anchoring junction;cAMP-dependent protein kinase complex;cell junction;cell part;cell-substrate adherens junction;cell-substrate junction;centrosome;cytoplasm;cytoplasmic part;cytoskeletal part;cytosol;extracellular membrane-bounded organelle;extracellular organelle;extracellular region part;extracellular vesicular exosome;focal adhesion;intr…	adenyl nucleotide binding;adenyl ribonucleotide binding;AMP binding;binding;cAMP binding;cAMP-dependent protein kinase inhibitor activity;cAMP-dependent protein kinase regulator activity;cyclic nucleotide binding;enzyme binding;enzyme inhibitor activity;enzyme regulator activity;kinase binding;kinase inhibitor activity;kinase regulator activity;nucleotide binding;protein binding;protein kinase A …	Apoptosis;Insulin signaling pathway	cNMP_binding;RIIa
PRKCI	Protein kinase C iota type	P41743	68.262	0	-8.02445	-6.98377	-7.77715	-7.64598		-13.0859	-11.6302	-9.98052	-11.5515	3	2.28428	0.000246973	3.95419	1.47978					+	1						actin cytoskeleton organization;actin filament organization;actin filament-based process;anatomical structure development;biological regulation;cell development;cell junction assembly;cell junction organization;cell migration;cell motility;cell surface receptor linked signaling pathway;cell-cell junction assembly;cell-cell junction organization;cellular component assembly;cellular component assem…	apical plasma membrane;cell junction;cell leading edge;cell part;cell-cell junction;cytoplasm;cytoplasmic part;cytoskeleton;cytosol;endosome;extracellular membrane-bounded organelle;extracellular organelle;extracellular region part;extracellular vesicular exosome;Golgi apparatus part;Golgi membrane;intercellular bridge;intracellular membrane-bounded organelle;intracellular non-membrane-bounded or…	adenyl nucleotide binding;adenyl ribonucleotide binding;ATP binding;binding;catalytic activity;cation binding;ion binding;kinase activity;lipid binding;metal ion binding;nucleotide binding;phospholipid binding;phosphotransferase activity, alcohol group as acceptor;protein kinase activity;protein kinase C activity;protein serine/threonine kinase activity;purine nucleotide binding;purine ribonucleo…	Endocytosis;Insulin signaling pathway;Tight junction	C1_1;PB1;Pkinase;Pkinase_C
PRRC1	Protein PRRC1	Q96M27	46.701	0	-8.6014	-7.48684	-8.69862	-8.37793		-10.3769	-11.3505	-10.474	-10.4794	3	3.186	0.00163105	2.37899	1.00878						0							cell part;cytoplasmic part;Golgi apparatus;intracellular membrane-bounded organelle;intracellular organelle;intracellular part;membrane-bounded organelle;organelle			NTPase_I-T
PSMA2	Proteasome subunit alpha type-2	P25787	25.898	0	-5.89353	-5.3086	-6.35042	-5.8369		-7.6486	-8.04954	-8.24467	-7.53255	21	3.41257	0.00310052	2.02148	0.89014					+	2						activation of immune response;activation of innate immune response;anaphase-promoting complex-dependent proteasomal ubiquitin-dependent protein catabolic process;antigen processing and presentation;antigen processing and presentation of exogenous antigen;antigen processing and presentation of exogenous peptide antigen;antigen processing and presentation of exogenous peptide antigen via MHC class …	cell part;cytoplasm;cytoplasmic mRNA processing body;cytoplasmic part;cytosol;extracellular membrane-bounded organelle;extracellular organelle;extracellular region part;extracellular vesicular exosome;intracellular membrane-bounded organelle;intracellular non-membrane-bounded organelle;intracellular organelle;intracellular organelle part;intracellular part;macromolecular complex;membrane-bounded …	catalytic activity;endopeptidase activity;hydrolase activity;peptidase activity;peptidase activity, acting on L-amino acid peptides;threonine-type endopeptidase activity;threonine-type peptidase activity	Proteasome	Proteasome;Proteasome_A_N
PSMB2	Proteasome subunit beta type-2	P49721	22.836	0.0041459	-10.7029	-10.2491	-10.359	-10.7256		-12.4294	-13.3629	-13.0889	-12.579	3	3.49966	0.00166183	2.35586	1.04751					+	3						activation of immune response;activation of innate immune response;anaphase-promoting complex-dependent proteasomal ubiquitin-dependent protein catabolic process;antigen processing and presentation;antigen processing and presentation of exogenous antigen;antigen processing and presentation of exogenous peptide antigen;antigen processing and presentation of exogenous peptide antigen via MHC class …	cell part;cytoplasm;cytoplasmic part;cytosol;extracellular membrane-bounded organelle;extracellular organelle;extracellular region part;extracellular vesicular exosome;intracellular membrane-bounded organelle;intracellular organelle;intracellular organelle part;intracellular part;macromolecular complex;membrane;membrane-bounded organelle;membrane-bounded vesicle;nuclear part;nucleoplasm;nucleus;o…	catalytic activity;endopeptidase activity;hydrolase activity;peptidase activity;peptidase activity, acting on L-amino acid peptides;threonine-type endopeptidase activity;threonine-type peptidase activity	Proteasome	Proteasome
PSMB5	Proteasome subunit beta type-5	P28074	28.48	0	-7.01081	-6.0963	-9.36357	-6.89866		-10.5724	-11.9787	-8.71564	-8.98882	13	1.40643	0.00278934	2.72154	0.896856					+	2						activation of immune response;activation of innate immune response;anaphase-promoting complex-dependent proteasomal ubiquitin-dependent protein catabolic process;antigen processing and presentation;antigen processing and presentation of exogenous antigen;antigen processing and presentation of exogenous peptide antigen;antigen processing and presentation of exogenous peptide antigen via MHC class …	cell part;centrosome;cytoplasm;cytoplasmic part;cytoskeletal part;cytosol;extracellular membrane-bounded organelle;extracellular organelle;extracellular region part;extracellular vesicular exosome;intracellular membrane-bounded organelle;intracellular non-membrane-bounded organelle;intracellular organelle;intracellular organelle part;intracellular part;macromolecular complex;membrane-bounded orga…	catalytic activity;endopeptidase activity;hydrolase activity;peptidase activity;peptidase activity, acting on L-amino acid peptides;threonine-type endopeptidase activity;threonine-type peptidase activity	Proteasome	Proteasome
PSMD9	26S proteasome non-ATPase regulatory subunit 9	O00233	24.682	0	-7.8651	-6.52067	-7.38562	-7.06439		-13.8432	-8.80207	-8.36347	-8.60278	8	0.88113	0.00596864	2.69392	0.805018					+	1						activation of immune response;activation of innate immune response;anaphase-promoting complex-dependent proteasomal ubiquitin-dependent protein catabolic process;antigen processing and presentation;antigen processing and presentation of exogenous antigen;antigen processing and presentation of exogenous peptide antigen;antigen processing and presentation of exogenous peptide antigen via MHC class …	cell part;cytoplasm;cytoplasmic part;cytosol;intracellular membrane-bounded organelle;intracellular organelle;intracellular organelle part;intracellular part;macromolecular complex;membrane-bounded organelle;nuclear part;nucleoplasm;nucleus;organelle;organelle part;proteasome regulatory particle;protein complex	bHLH transcription factor binding;binding;protein binding;protein binding transcription factor activity;transcription coactivator activity;transcription cofactor activity;transcription factor binding;transcription factor binding transcription factor activity		PDZ_2
PTPMT1	Phosphatidylglycerophosphatase and protein-tyrosine phosphatase 1	Q8WUK0	22.843	0	-9.29668	-7.28375	-8.28485	-8.65452		-12.8711	-9.81833	-9.74544	-10.0633	7	1.29405	0.00580117	2.2446	0.784348						0						biosynthetic process;carbohydrate metabolic process;cardiolipin biosynthetic process;cardiolipin metabolic process;catabolic process;cellular biosynthetic process;cellular carbohydrate metabolic process;cellular lipid metabolic process;cellular macromolecule metabolic process;cellular metabolic process;cellular process;cellular protein metabolic process;dephosphorylation;glycerolipid biosynthetic…	cell part;cytoplasmic part;integral to membrane;integral to mitochondrial inner membrane;integral to mitochondrial membrane;integral to organelle membrane;intracellular membrane-bounded organelle;intracellular organelle;intracellular organelle part;intracellular part;intrinsic to membrane;intrinsic to mitochondrial inner membrane;intrinsic to organelle membrane;membrane part;membrane-bounded orga…	catalytic activity;hydrolase activity;hydrolase activity, acting on ester bonds;inositol or phosphatidylinositol phosphatase activity;phosphatase activity;phosphatidylglycerophosphatase activity;phosphatidylinositol bisphosphate phosphatase activity;phosphatidylinositol phosphate 5-phosphatase activity;phosphatidylinositol-4,5-bisphosphate 5-phosphatase activity;phosphoprotein phosphatase activit…		DSPc
PTPN14	Tyrosine-protein phosphatase non-receptor type 14	Q15678	135.26	0	-6.62861	-5.63271	-6.35494	-6.50796		-13.3928	-9.86969	-9.38504	-10.1298	8	1.85002	0.000241135	4.41328	1.50135						0						anatomical structure morphogenesis;biological regulation;biosynthetic process;cellular biosynthetic process;cellular macromolecule biosynthetic process;cellular macromolecule metabolic process;cellular metabolic process;cellular nitrogen compound metabolic process;cellular process;cellular protein metabolic process;dephosphorylation;developmental process;lymphangiogenesis;macromolecule biosynthet…	cell part;cytoplasm;cytoskeleton;intracellular membrane-bounded organelle;intracellular non-membrane-bounded organelle;intracellular organelle;intracellular organelle part;intracellular part;membrane-bounded organelle;non-membrane-bounded organelle;nuclear part;nucleoplasm;nucleus;organelle;organelle part	binding;catalytic activity;hydrolase activity;hydrolase activity, acting on ester bonds;phosphatase activity;phosphoprotein phosphatase activity;phosphoric ester hydrolase activity;protein binding;protein binding transcription factor activity;protein tyrosine phosphatase activity;receptor binding;receptor tyrosine kinase binding;transcription cofactor activity;transcription factor binding transcr…		FERM_C;FERM_M;FERM_N;Y_phosphatase
PTPN23	Tyrosine-protein phosphatase non-receptor type 23	Q9H3S7	178.97	0	-3.23867	-1.94892	-2.74809	-2.82937		-7.82819	-8.01711	-6.62156	-8.05513	90	4.41013	0	4.93923	2.0293					+	1						anatomical structure morphogenesis;biological regulation;catabolic process;cell part morphogenesis;cell projection morphogenesis;cell projection organization;cellular catabolic process;cellular component morphogenesis;cellular component organization;cellular component organization at cellular level;cellular component organization or biogenesis;cellular component organization or biogenesis at cell…	cell part;cytoplasm;cytoplasmic membrane-bounded vesicle;cytoplasmic part;cytoplasmic vesicle;early endosome;endosome;extracellular membrane-bounded organelle;extracellular organelle;extracellular region part;extracellular vesicular exosome;intracellular membrane-bounded organelle;intracellular organelle;intracellular organelle part;intracellular part;membrane-bounded organelle;membrane-bounded v…	binding;catalytic activity;enzyme binding;hydrolase activity;hydrolase activity, acting on ester bonds;kinase binding;phosphatase activity;phosphoprotein phosphatase activity;phosphoric ester hydrolase activity;protein binding;protein kinase binding;protein tyrosine phosphatase activity		ALIX_LYPXL_bnd;BRO1;Y_phosphatase
PUM2	Pumilio homolog 2	Q8TB72	114.21	0	-1.70887	-0.82105	-1.19576	-1.34513		-5.31476	-5.12113	-4.97161	-5.01297	162	4.38014	0.000192029	3.83742	1.74497						0						biological regulation;cellular component assembly;cellular component assembly at cellular level;cellular component organization;cellular component organization at cellular level;cellular component organization or biogenesis;cellular component organization or biogenesis at cellular level;cellular macromolecular complex assembly;cellular macromolecular complex subunit organization;cellular process;…	cell part;cytoplasm;cytoplasmic part;intracellular non-membrane-bounded organelle;intracellular organelle;intracellular organelle part;intracellular part;macromolecular complex;membrane;non-membrane-bounded organelle;nuclear membrane;nuclear part;organelle;organelle membrane;organelle part;perinuclear region of cytoplasm;ribonucleoprotein complex;RNA granule;stress granule			PUF
PXN	Paxillin	P49023	64.505	0	-7.74315	-7.02234	-7.86008	-8.19344		-11.0385	-11.5535	-13.8289	-11.2848	3	2.39689	0.000145205	4.22168	1.57026				+	+	6	+	+*	+	+	+	activation of MAPK activity;anatomical structure morphogenesis;biological adhesion;biological regulation;branching morphogenesis of a tube;cell adhesion;cell junction assembly;cell junction organization;cell morphogenesis;cell morphogenesis involved in differentiation;cell projection assembly;cell projection organization;cell surface receptor linked signaling pathway;cell-substrate adhesion;cell-…	actin filament bundle;actomyosin;adherens junction;anchoring junction;cell cortex;cell junction;cell part;cell projection;cell-substrate adherens junction;cell-substrate junction;cytoplasm;cytoplasmic part;cytoskeletal part;cytosol;focal adhesion;intracellular organelle part;intracellular part;lamellipodium;macromolecular complex;membrane;microtubule associated complex;nuclear part;nucleoplasm;or…	beta-catenin binding;binding;cation binding;cytoskeletal protein binding;ion binding;metal ion binding;protein binding;transition metal ion binding;vinculin binding;zinc ion binding	Bacterial invasion of epithelial cells;Chemokine signaling pathway;Focal adhesion;Leukocyte transendothelial migration;Regulation of actin cytoskeleton;VEGF signaling pathway	LIM
PYCR1	Pyrroline-5-carboxylate reductase 1, mitochondrial	P32322	33.36	0	-6.14218	-4.18076	-4.68914	-5.7119		-8.35345	-6.78895	-6.15505	-6.86809	33	1.54474	0.00857127	1.86039	0.702391						0						amine biosynthetic process;amine metabolic process;biological regulation;biosynthetic process;carboxylic acid biosynthetic process;carboxylic acid metabolic process;cellular amine metabolic process;cellular amino acid biosynthetic process;cellular amino acid metabolic process;cellular biosynthetic process;cellular chemical homeostasis;cellular homeostasis;cellular ion homeostasis;cellular ketone …	cell part;cytoplasmic part;intracellular membrane-bounded organelle;intracellular organelle;intracellular organelle lumen;intracellular organelle part;intracellular part;membrane-bounded organelle;membrane-enclosed lumen;mitochondrial matrix;mitochondrial part;mitochondrion;organelle;organelle lumen;organelle part	binding;catalytic activity;identical protein binding;oxidoreductase activity;oxidoreductase activity, acting on the CH-NH group of donors;oxidoreductase activity, acting on the CH-NH group of donors, NAD or NADP as acceptor;protein binding;pyrroline-5-carboxylate reductase activity	Arginine and proline metabolism	F420_oxidored;P5CR_dimer
RAB3GAP1	Rab3 GTPase-activating protein catalytic subunit	Q15042	110.52	0	-4.9654	-4.07797	-5.41946	-5.15804		-13.4461	-14.8723	-14.2845	-13.5064	22	5.93653	0	9.12212	3.72675					+	1						anatomical structure development;anatomical structure morphogenesis;biological regulation;brain development;camera-type eye development;cellular chemical homeostasis;cellular component organization;cellular component organization at cellular level;cellular component organization or biogenesis;cellular component organization or biogenesis at cellular level;cellular homeostasis;cellular ion homeost…	cell part;cytoplasm;cytoplasmic part;endoplasmic reticulum part;endoplasmic reticulum tubular network;extracellular membrane-bounded organelle;extracellular organelle;extracellular region part;extracellular vesicular exosome;intracellular organelle part;intracellular part;macromolecular complex;membrane-bounded organelle;membrane-bounded vesicle;organelle;organelle part;protein complex;vesicle	binding;enzyme activator activity;enzyme binding;enzyme regulator activity;GTPase activator activity;GTPase binding;GTPase regulator activity;nucleoside-triphosphatase regulator activity;protein binding;Rab GTPase binding;Ras GTPase binding;small GTPase binding		Rab3-GTPase_cat
RAB3GAP2	Rab3 GTPase-activating protein non-catalytic subunit	Q9H2M9	155.98	0	-4.9747	-3.96303	-4.40956	-4.67831		-13.344	-10.3484	-9.94697	-10.2651	33	2.58729	0	6.46972	2.29215						0						biological regulation;establishment of localization;establishment of localization in cell;establishment of protein localization;establishment of protein localization in endoplasmic reticulum membrane;establishment of protein localization in membrane;intracellular protein transport;intracellular transport;positive regulation of catalytic activity;positive regulation of GTPase activity;positive reg…	cell part;cytoplasm;intracellular part;macromolecular complex;membrane;plasma membrane;protein complex	binding;enzyme activator activity;enzyme binding;enzyme regulator activity;GTPase activator activity;GTPase binding;GTPase regulator activity;nucleoside-triphosphatase regulator activity;protein binding;protein dimerization activity;protein heterodimerization activity;Rab GTPase binding;Ras GTPase binding;small GTPase binding		RAB3GAP2_C
RAB8A	Ras-related protein Rab-8A;Ras-related protein Rab-8B	P61006;Q92930	23.668	0	-8.29783	-8.0997	-10.2458	-7.92499		-13.6786	-9.96592	-10.4777	-9.25615	3	0.960421	0.00888018	2.20251	0.706715						0						adherens junction organization;anatomical structure development;anatomical structure formation involved in morphogenesis;anatomical structure morphogenesis;antigen processing and presentation;axonogenesis;biological regulation;cell communication;cell cycle;cell cycle process;cell junction organization;cell part morphogenesis;cell projection assembly;cell projection morphogenesis;cell projection o…	acrosomal vesicle;axon;axon part;cell body;cell part;cell pole;cell projection;cell projection part;cell tip;centrosome;cilium;clathrin coated vesicle membrane;clathrin sculpted acetylcholine transport vesicle membrane;clathrin sculpted gamma-aminobutyric acid transport vesicle membrane;clathrin sculpted glutamate transport vesicle membrane;clathrin sculpted monoamine transport vesicle membrane;c…	ATPase activator activity;ATPase regulator activity;binding;catalytic activity;cytoskeletal protein binding;enzyme activator activity;enzyme binding;enzyme regulator activity;GDP binding;GTP binding;GTPase activity;GTPase binding;guanyl nucleotide binding;guanyl ribonucleotide binding;hydrolase activity;hydrolase activity, acting on acid anhydrides;hydrolase activity, acting on acid anhydrides, i…	Pancreatic secretion;Tight junction	Ras
RANBP2	E3 SUMO-protein ligase RanBP2	P49792	358.2	0	-4.07124	-3.261	-4.17235	-3.75944		-12.2241	-12.9803	-10.0789	-8.24466	58	2.22023	0	7.06598	2.2853					+	1						biological regulation;biosynthetic process;carbohydrate metabolic process;carbohydrate transport;cell cycle;cell cycle process;cell surface receptor linked signaling pathway;cellular biosynthetic process;cellular component disassembly;cellular component disassembly at cellular level;cellular component organization;cellular component organization at cellular level;cellular component organization o…	cell part;cytoplasm;cytoplasmic part;cytosol;inclusion body;intracellular membrane-bounded organelle;intracellular organelle;intracellular organelle part;intracellular part;macromolecular complex;membrane;membrane part;membrane-bounded organelle;mitochondrion;nuclear inclusion body;nuclear membrane;nuclear part;nuclear pore;organelle;organelle membrane;organelle part;pore complex;protein complex	binding;catalytic activity;cation binding;cis-trans isomerase activity;enzyme binding;GTPase binding;ion binding;isomerase activity;ligase activity;metal ion binding;nucleic acid binding;peptidyl-prolyl cis-trans isomerase activity;protein binding;Ran GTPase binding;Ras GTPase binding;RNA binding;small GTPase binding;transition metal ion binding;zinc ion binding	RNA transport	GRIP;IR1-M;Pro_isomerase;Ran_BP1;TPR_1;zf-RanBP
RANGAP1	Ran GTPase-activating protein 1	P46060	63.541	0	-3.03262	-2.29444	-3.54783	-2.86484		-7.66885	-8.18104	-10.9574	-7.34313	61	2.3728	0.000253589	5.60267	1.95603					+	2						biological regulation;cell cycle;cellular process;cellular response to stimulus;intracellular signal transduction;mitotic cell cycle;negative regulation of biological process;negative regulation of intracellular protein transport;negative regulation of intracellular transport;negative regulation of nucleocytoplasmic transport;negative regulation of protein export from nucleus;negative regulation …	cell part;chromosomal part;condensed chromosome kinetochore;cytoplasm;cytoplasmic part;cytoskeletal part;cytosol;intracellular non-membrane-bounded organelle;intracellular organelle;intracellular organelle part;intracellular part;kinetochore;macromolecular complex;membrane;membrane part;non-membrane-bounded organelle;nuclear membrane;nuclear part;nuclear pore;organelle;organelle membrane;organell…	enzyme activator activity;enzyme regulator activity;GTPase activator activity;GTPase regulator activity;nucleoside-triphosphatase regulator activity	RNA transport	RanGAP1_C
RAPGEF6	Rap guanine nucleotide exchange factor 6	E9PCH4;Q8TEU7	185.19	0	-4.0953	-3.19004	-4.04473	-4.08972		-9.69858	-9.12554	-8.97734	-9.46775	54	5.61076	0	5.46235	2.40042						0						biological regulation;cell projection assembly;cell projection organization;cellular component assembly;cellular component assembly at cellular level;cellular component organization;cellular component organization at cellular level;cellular component organization or biogenesis;cellular component organization or biogenesis at cellular level;cellular localization;cellular macromolecule localization…	apical plasma membrane;cell part;cytoplasmic membrane-bounded vesicle;cytoplasmic part;cytoplasmic vesicle;cytosol;endocytic vesicle;intracellular;intracellular membrane-bounded organelle;intracellular organelle;intracellular part;membrane;membrane part;membrane-bounded organelle;membrane-bounded vesicle;organelle;plasma membrane;plasma membrane part;vesicle	binding;enzyme binding;enzyme regulator activity;GTPase binding;GTPase regulator activity;GTP-dependent protein binding;guanyl-nucleotide exchange factor activity;lipid binding;nucleoside-triphosphatase regulator activity;phosphatidic acid binding;phospholipid binding;protein binding;Ras GTPase binding;small GTPase binding		cNMP_binding;FNIP_N;PDZ;RA;RasGEF;RasGEF_N
RASAL2	Ras GTPase-activating protein nGAP	Q9UJF2	128.56	0	-4.46864	-3.56084	-4.25175	-4.05855		-14.2624	-9.90634	-9.32998	-11.796	39	2.19271	0	7.23874	2.31349					+	1		+*	+			activation of JUN kinase activity;activation of MAPK activity;activation of MAPKKK activity;activation of protein kinase activity;activation of signaling protein activity involved in unfolded protein response;anatomical structure development;anatomical structure formation involved in morphogenesis;anatomical structure morphogenesis;angiogenesis;apoptosis;apoptosis in response to endoplasmic retic…	axon;cell body;cell body membrane;cell part;cell projection;cell projection part;cerebellar mossy fiber;climbing fiber;cytoplasm;cytoplasmic membrane-bounded vesicle;cytoplasmic part;cytoplasmic vesicle;dendrite;dendritic shaft;endocytic vesicle;extracellular membrane-bounded organelle;extracellular organelle;extracellular region part;extracellular vesicular exosome;intracellular membrane-bounded…	14-3-3 protein binding;binding;binding, bridging;cytokine receptor binding;death receptor binding;enzyme activator activity;enzyme binding;enzyme regulator activity;growth factor receptor binding;GTPase activator activity;GTPase regulator activity;identical protein binding;kinase binding;lipid binding;mitogen-activated protein kinase kinase binding;mitogen-activated protein kinase kinase kinase b…		C2;DUF3498;RasGAP
RBM4B	RNA-binding protein 4B;RNA-binding protein 4	Q9BQ04;Q9BWF3	40.149	0.0075988	-10.4048	-9.90684	-12.1209	-10.4979		-14.5351	-13.2981	-12.7518	-14.5649	1	2.43823	0.00126244	3.05489	1.14791						0						biological regulation;cap-independent translational initiation;cell differentiation;cellular developmental process;cellular macromolecule metabolic process;cellular metabolic process;cellular nitrogen compound metabolic process;cellular process;cellular response to stimulus;cellular response to stress;circadian regulation of gene expression;circadian rhythm;cytoplasmic translational initiation;de…	cell part;cytoplasm;cytoplasmic part;intracellular membrane-bounded organelle;intracellular non-membrane-bounded organelle;intracellular organelle;intracellular organelle part;intracellular part;macromolecular complex;membrane-bounded organelle;non-membrane-bounded organelle;nuclear body;nuclear part;nuclear speck;nucleolus;nucleoplasm;nucleoplasm part;nucleus;organelle;organelle part;ribonucleop…	binding;cation binding;ion binding;metal ion binding;miRNA binding;mRNA 3'-UTR binding;mRNA binding;nucleic acid binding;nucleotide binding;RNA binding;transition metal ion binding;zinc ion binding		RRM_1;zf-CCHC
RBSN	Rabenosyn-5	Q9H1K0	88.869	0	-3.45255	-2.54241	-3.29218	-3.08253		-6.23013	-7.15865	-8.10016	-6.97112	61	3.37272	0.000176667	4.0226	1.65345						0						biological regulation;blood coagulation;cellular component organization;cellular component organization at cellular level;cellular component organization or biogenesis;cellular component organization or biogenesis at cellular level;cellular membrane fusion;cellular membrane organization;cellular process;coagulation;endocytosis;endosomal vesicle fusion;endosome transport;establishment of localizat…	cell part;cytoplasmic part;early endosome membrane;endosomal part;endosome;endosome membrane;external side of endosome membrane;extracellular membrane-bounded organelle;extracellular organelle;extracellular region part;extracellular vesicular exosome;intracellular membrane-bounded organelle;intracellular organelle;intracellular organelle part;intracellular part;membrane;membrane part;membrane-bou…	binding;cation binding;enzyme binding;GTPase binding;ion binding;metal ion binding;protein binding;Rab GTPase binding;Ras GTPase binding;small GTPase binding;transition metal ion binding;zinc ion binding	Endocytosis	FYVE;Rbsn
RBX1	E3 ubiquitin-protein ligase RBX1;E3 ubiquitin-protein ligase RBX1, N-terminally processed	P62877	12.274	0	-9.2264	-8.38614	-8.59748	-8.63316		-13.3849	-14.1037	-13.5382	-13.3497	1	5.91787	0	4.88333	2.16934						0						biological regulation;biosynthetic process;catabolic process;cell surface receptor linked signaling pathway;cellular biosynthetic process;cellular catabolic process;cellular macromolecule biosynthetic process;cellular macromolecule catabolic process;cellular macromolecule metabolic process;cellular metabolic process;cellular nitrogen compound metabolic process;cellular process;cellular protein me…	cell part;Cul2-RING ubiquitin ligase complex;Cul3-RING ubiquitin ligase complex;CUL4 RING ubiquitin ligase complex;Cul4A-RING ubiquitin ligase complex;Cul4B-RING ubiquitin ligase complex;Cul5-RING ubiquitin ligase complex;Cul7-RING ubiquitin ligase complex;cullin-RING ubiquitin ligase complex;cytoplasmic part;cytoplasmic ubiquitin ligase complex;cytosol;intracellular organelle part;intracellular …	acid-amino acid ligase activity;binding;catalytic activity;cation binding;enzyme binding;ion binding;ligase activity;ligase activity, forming carbon-nitrogen bonds;metal ion binding;NEDD8 ligase activity;protein binding;small conjugating protein ligase activity;transition metal ion binding;ubiquitin protein ligase binding;ubiquitin-protein ligase activity;ubiquitin-ubiquitin ligase activity;zinc …	Cell cycle;Cell cycle - yeast;Circadian rhythm - mammal;Nucleotide excision repair;Oocyte meiosis;Pathways in cancer;Protein processing in endoplasmic reticulum;Renal cell carcinoma;TGF-beta signaling pathway;Ubiquitin mediated proteolysis;Wnt signaling pathway	zf-rbx1
RC3H1	Roquin-1;Roquin-2	Q5TC82;Q9HBD1	125.73	0	-9.66931	-8.94442	-10.3107	-9.74252		-12.6058	-15.8021	-13.1548	-13.9405	1	2.28176	0.000138381	4.20908	1.52934						0						anatomical structure development;appendage development;B cell homeostasis;biological regulation;catabolic process;cell activation;cell proliferation;cellular catabolic process;cellular component assembly;cellular component assembly at cellular level;cellular component organization;cellular component organization at cellular level;cellular component organization or biogenesis;cellular component or…	cell part;cell surface;cytoplasm;cytoplasmic mRNA processing body;cytoplasmic part;intracellular non-membrane-bounded organelle;intracellular organelle;intracellular organelle part;intracellular part;macromolecular complex;membrane;non-membrane-bounded organelle;nuclear part;nucleoplasm;organelle;organelle part;ribonucleoprotein complex;RNA granule;stress granule	acid-amino acid ligase activity;binding;catalytic activity;cation binding;DNA binding;ion binding;ligase activity;ligase activity, forming carbon-nitrogen bonds;metal ion binding;mRNA 3'-UTR binding;mRNA binding;nucleic acid binding;RNA binding;small conjugating protein ligase activity;transition metal ion binding;ubiquitin-protein ligase activity;zinc ion binding		zf-CCCH
RELA	Transcription factor p65	Q04206	60.218	0	-4.85443	-4.05494	-4.48004	-5.0195		-13.2365	-8.96933	-8.54159	-8.37013	20	1.72017	0.000142857	5.17717	1.62859						0						acetaldehyde metabolic process;activation of immune response;activation of innate immune response;aging;anatomical structure development;anatomical structure morphogenesis;antigen receptor-mediated signaling pathway;biological regulation;cell surface receptor linked signaling pathway;cellular aldehyde metabolic process;cellular defense response;cellular metabolic process;cellular process;cellular…	cell part;cytoplasm;cytoplasmic part;cytosol;I-kappaB/NF-kappaB complex;intracellular membrane-bounded organelle;intracellular organelle;intracellular organelle part;intracellular part;macromolecular complex;membrane-bounded organelle;NF-kappaB complex;nuclear part;nucleoplasm;nucleoplasm part;nucleus;organelle;organelle part;protein complex;transcription factor complex	activating transcription factor binding;anion binding;binding;chromatin binding;core promoter proximal region DNA binding;core promoter proximal region sequence-specific DNA binding;DNA binding;enhancer binding;enhancer sequence-specific DNA binding;enzyme binding;histone deacetylase binding;identical protein binding;ion binding;kinase binding;NF-kappaB binding;nucleic acid binding;nucleic acid b…	Acute myeloid leukemia;Adipocytokine signaling pathway;Amoebiasis;Apoptosis;B cell receptor signaling pathway;Chagas disease (American trypanosomiasis);Chemokine signaling pathway;Chronic myeloid leukemia;Cytosolic DNA-sensing pathway;Epithelial cell signaling in Helicobacter pylori infection;Hepatitis C;ko05152;Leishmaniasis;MAPK signaling pathway;Measles;Neurotrophin signaling pathway;NOD-like …	RHD
REPS1	RalBP1-associated Eps domain-containing protein 1	Q96D71	86.661	0	-6.42379	-5.07168	-6.36296	-6.34514		-13.9811	-13.7014	-11.1891	-12.7731	17	3.45698	0	6.8603	2.53222						0						cellular component organization;cellular component organization or biogenesis;cellular membrane organization;cellular process;endocytosis;establishment of localization;membrane invagination;membrane organization;receptor-mediated endocytosis;transport;vesicle-mediated transport	cell part;coated pit;membrane;membrane part;plasma membrane	binding;calcium ion binding;cation binding;ion binding;metal ion binding;protein binding;protein domain specific binding;SH3 domain binding
RGS12	Regulator of G-protein signaling 12	O14924	156.36	0	-9.21868	-7.60909	-9.64263	-8.34375		-13.2105	-12.3347	-11.897	-12.3145	7	3.02884	0.000139842	3.73564	1.47566						0						biological regulation;biosynthetic process;cellular biosynthetic process;cellular macromolecule biosynthetic process;cellular macromolecule metabolic process;cellular metabolic process;cellular nitrogen compound metabolic process;cellular process;macromolecule biosynthetic process;macromolecule metabolic process;metabolic process;negative regulation of biological process;negative regulation of ce…	cell part;chromosome;condensed chromosome;condensed nuclear chromosome;cytoplasm;intracellular membrane-bounded organelle;intracellular non-membrane-bounded organelle;intracellular organelle;intracellular organelle part;intracellular part;membrane;membrane-bounded organelle;non-membrane-bounded organelle;nuclear chromosome;nuclear matrix;nuclear part;nucleolus;nucleus;organelle;organelle part;pla…	enzyme activator activity;enzyme regulator activity;GTPase activator activity;GTPase regulator activity;molecular transducer activity;nucleoside-triphosphatase regulator activity;receptor signaling protein activity;signal transducer activity		GoLoco;PDZ;RBD;RGS
RICTOR	Rapamycin-insensitive companion of mTOR	Q6R327	192.22	0	-2.91969	-1.85911	-2.68822	-2.32052		-5.78539	-5.30856	-4.94024	-4.93301	120	3.96014	0.000782772	2.79491	1.2116		+	+			0						actin cytoskeleton organization;actin cytoskeleton reorganization;actin filament-based process;biological regulation;cell surface receptor linked signaling pathway;cellular component organization;cellular component organization at cellular level;cellular component organization or biogenesis;cellular component organization or biogenesis at cellular level;cellular macromolecule metabolic process;ce…	cell part;cytoplasmic part;cytosol;intracellular part;macromolecular complex;protein complex;TORC2 complex	binding;enzyme binding;kinase binding;protein binding;protein kinase binding;ribonucleoprotein binding;ribosome binding	mTOR signaling pathway	RasGEF_N_2;RICTOR_M;RICTOR_N;RICTOR_phospho;RICTOR_V
RNF213	E3 ubiquitin-protein ligase RNF213	Q63HN8	591.4	0	-4.07519	-4.51072	-6.42287	-5.2256		-12.7571	-7.35705	-13.1542	-14.5286	2	1.76044	0.000227468	6.89064	1.88353					+	2						cellular macromolecule metabolic process;cellular metabolic process;cellular process;cellular protein metabolic process;macromolecule metabolic process;macromolecule modification;metabolic process;primary metabolic process;protein autoubiquitination;protein metabolic process;protein modification by small protein conjugation;protein modification by small protein conjugation or removal;protein modi…	cell part;cytoplasm;intracellular non-membrane-bounded organelle;intracellular organelle;intracellular organelle part;intracellular part;membrane;non-membrane-bounded organelle;nuclear part;nucleolus;organelle;organelle part	acid-amino acid ligase activity;ATPase activity;binding;catalytic activity;cation binding;hydrolase activity;hydrolase activity, acting on acid anhydrides;hydrolase activity, acting on acid anhydrides, in phosphorus-containing anhydrides;ion binding;ligase activity;ligase activity, forming carbon-nitrogen bonds;metal ion binding;nucleoside-triphosphatase activity;pyrophosphatase activity;small co…		zf-C3HC4
RNGTT	mRNA-capping enzyme;Polynucleotide 5-triphosphatase;mRNA guanylyltransferase	O60942	68.556	0.0040032	-11.2241	-8.26064	-9.41299	-11.1602		-14.7405	-13.5108	-12.2941	-13.2193	3	2.00366	0.00101423	3.42668	1.19023						0						biosynthetic process;cellular biosynthetic process;cellular macromolecule biosynthetic process;cellular macromolecule metabolic process;cellular metabolic process;cellular nitrogen compound metabolic process;cellular process;gene expression;macromolecule biosynthetic process;macromolecule metabolic process;metabolic process;mRNA capping;mRNA metabolic process;mRNA processing;nitrogen compound met…	cell part;intracellular membrane-bounded organelle;intracellular organelle;intracellular organelle part;intracellular part;membrane-bounded organelle;nuclear part;nucleoplasm;nucleus;organelle;organelle part	binding;catalytic activity;GTP binding;guanyl nucleotide binding;guanyl ribonucleotide binding;guanylyltransferase activity;hydrolase activity;hydrolase activity, acting on acid anhydrides;hydrolase activity, acting on acid anhydrides, in phosphorus-containing anhydrides;hydrolase activity, acting on ester bonds;mRNA guanylyltransferase activity;nucleotide binding;nucleotide phosphatase activity;…	mRNA surveillance pathway	DSPc;mRNA_cap_C;mRNA_cap_enzyme
RNMT	mRNA cap guanine-N7 methyltransferase	O43148	54.843	0	-10.0344	-7.94991	-11.3035	-9.95291		-12.8747	-12.5013	-11.1142	-11.0241	1	1.26635	0.00791695	2.06836	0.72844					+	2						biosynthetic process;cellular biosynthetic process;cellular macromolecule biosynthetic process;cellular macromolecule metabolic process;cellular metabolic process;cellular nitrogen compound metabolic process;cellular process;gene expression;macromolecule biosynthetic process;macromolecule metabolic process;metabolic process;mRNA capping;mRNA metabolic process;mRNA processing;nitrogen compound met…	cell part;intracellular membrane-bounded organelle;intracellular non-membrane-bounded organelle;intracellular organelle;intracellular organelle part;intracellular part;macromolecular complex;membrane-bounded organelle;mRNA cap binding complex;non-membrane-bounded organelle;nuclear part;nucleolus;nucleoplasm;nucleus;organelle;organelle part;protein complex;receptor complex;RNA cap binding complex	binding;catalytic activity;methyltransferase activity;mRNA (guanine-N7-)-methyltransferase activity;mRNA methyltransferase activity;N-methyltransferase activity;nucleic acid binding;RNA binding;RNA methyltransferase activity;S-adenosylmethionine-dependent methyltransferase activity;transferase activity;transferase activity, transferring one-carbon groups	mRNA surveillance pathway	Pox_MCEL
RPAP1	RNA polymerase II-associated protein 1	Q9BWH6	152.75	0	-4.57448	-3.62057	-4.01803	-4.20536		-13.4893	-8.54374	-9.04505	-10.1518	38	1.99558	0.000235556	6.20286	1.98168						0						biosynthetic process;cellular biosynthetic process;cellular macromolecule biosynthetic process;cellular macromolecule metabolic process;cellular metabolic process;cellular nitrogen compound metabolic process;cellular process;macromolecule biosynthetic process;macromolecule metabolic process;metabolic process;nitrogen compound metabolic process;nucleic acid metabolic process;nucleobase-containing …	cell part;intracellular membrane-bounded organelle;intracellular organelle;intracellular part;membrane-bounded organelle;nucleus;organelle	binding;catalytic activity;DNA binding;DNA-directed RNA polymerase activity;nucleic acid binding;nucleotidyltransferase activity;RNA polymerase activity;transferase activity;transferase activity, transferring phosphorus-containing groups		RPAP1_C;RPAP1_N
RPAP3	RNA polymerase II-associated protein 3	Q9H6T3	75.718	0	-6.79147	-5.38285	-6.1365	-6.33072		-14.438	-13.1307	-12.8362	-12.781	9	4.94495	0	7.13608	2.86989					+	1										RPAP3_C;TPR_1
RPL37	60S ribosomal protein L37	P61927	11.078	0	-5.51179	-4.31935	-5.35701	-5.98199		-8.2792	-8.07233	-8.14827	-7.91324	21	2.50712	0.00151923	2.81073	1.1916						0						biosynthetic process;catabolic process;cellular biosynthetic process;cellular catabolic process;cellular component disassembly;cellular component disassembly at cellular level;cellular component organization;cellular component organization at cellular level;cellular component organization or biogenesis;cellular component organization or biogenesis at cellular level;cellular macromolecular complex…	cell part;cytoplasmic part;cytosol;cytosolic large ribosomal subunit;intracellular organelle part;intracellular part;large ribosomal subunit;macromolecular complex;organelle part;ribonucleoprotein complex	binding;cation binding;ion binding;metal ion binding;nucleic acid binding;RNA binding;rRNA binding;structural constituent of ribosome;structural molecule activity	Ribosome	Ribosomal_L37e
RPL38	60S ribosomal protein L38	P63173	8.2178	0	-4.13035	-2.05657	-3.39348	-4.15546		-4.09218	-4.88217	-5.86154	-6.1848	30	1.42488	0.00997672	1.82121	0.678332					+	2						90S preribosome assembly;anatomical structure development;anatomical structure morphogenesis;axial mesoderm development;biological regulation;biosynthetic process;catabolic process;cellular biosynthetic process;cellular catabolic process;cellular component assembly;cellular component assembly at cellular level;cellular component disassembly;cellular component disassembly at cellular level;cellula…	adherens junction;anchoring junction;cell junction;cell part;cell-substrate adherens junction;cell-substrate junction;cytoplasmic part;cytosol;cytosolic large ribosomal subunit;eukaryotic 80S initiation complex;focal adhesion;intracellular organelle part;intracellular part;large ribosomal subunit;macromolecular complex;organelle part;ribonucleoprotein complex;translation initiation complex	binding;nucleic acid binding;RNA binding;structural constituent of ribosome;structural molecule activity	Ribosome	Ribosomal_L38e
RPL39	Putative 60S ribosomal protein L39-like 5;60S ribosomal protein L39	Q59GN2;P62891	6.3225	0	-6.53767	-4.89385	-7.17171	-6.58995		-10.5103	-10.0802	-9.98985	-9.16589	8	2.80143	0.000248175	3.63828	1.4187					+	2						antibacterial humoral response;antimicrobial humoral response;biosynthetic process;catabolic process;cellular biosynthetic process;cellular catabolic process;cellular component disassembly;cellular component disassembly at cellular level;cellular component organization;cellular component organization at cellular level;cellular component organization or biogenesis;cellular component organization o…	cell part;cytoplasmic part;cytosol;cytosolic large ribosomal subunit;extracellular region part;extracellular space;intracellular non-membrane-bounded organelle;intracellular organelle;intracellular organelle part;intracellular part;large ribosomal subunit;macromolecular complex;non-membrane-bounded organelle;organelle;organelle part;ribonucleoprotein complex;ribosome	binding;nucleic acid binding;RNA binding;structural constituent of ribosome;structural molecule activity	Ribosome	Ribosomal_L39
RPS21	40S ribosomal protein S21	P63220	9.1113	0	-4.69941	-2.61059	-4.0701	-4.62449		-7.20345	-6.6229	-6.88305	-6.72798	33	2.127	0.00157511	2.8582	1.14303						0						biosynthetic process;catabolic process;cellular biosynthetic process;cellular catabolic process;cellular component biogenesis;cellular component biogenesis at cellular level;cellular component disassembly;cellular component disassembly at cellular level;cellular component organization;cellular component organization at cellular level;cellular component organization or biogenesis;cellular componen…	cell part;cytoplasm;cytoplasmic part;cytosol;cytosolic small ribosomal subunit;intracellular organelle part;intracellular part;macromolecular complex;organelle part;ribonucleoprotein complex;small ribosomal subunit	binding;protein binding;protein N-terminus binding;structural constituent of ribosome;structural molecule activity	Ribosome	Ribosomal_S21e
RPS28	40S ribosomal protein S28	P62857	7.8409	0	-4.27755	-3.31304	-3.01619	-4.53859		-10.8376	-6.58146	-5.45135	-8.72006	34	1.44887	0.000834532	4.11127	1.26617						0						biosynthetic process;catabolic process;cellular biosynthetic process;cellular catabolic process;cellular component biogenesis;cellular component biogenesis at cellular level;cellular component disassembly;cellular component disassembly at cellular level;cellular component organization;cellular component organization at cellular level;cellular component organization or biogenesis;cellular componen…	cell part;cytoplasm;cytoplasmic part;cytosol;cytosolic small ribosomal subunit;extracellular membrane-bounded organelle;extracellular organelle;extracellular region part;extracellular vesicular exosome;intracellular organelle part;intracellular part;macromolecular complex;membrane-bounded organelle;membrane-bounded vesicle;organelle;organelle part;ribonucleoprotein complex;small ribosomal subunit…	structural constituent of ribosome;structural molecule activity	Ribosome	Ribosomal_S28e
RPS29	40S ribosomal protein S29	P62273	6.6767	0	-5.44392	-4.01333	-4.8086	-5.85498		-7.61245	-7.21479	-7.55862	-9.0264	20	2.59964	0.00150476	2.82286	1.0995						0						biosynthetic process;catabolic process;cellular biosynthetic process;cellular catabolic process;cellular component disassembly;cellular component disassembly at cellular level;cellular component organization;cellular component organization at cellular level;cellular component organization or biogenesis;cellular component organization or biogenesis at cellular level;cellular macromolecular complex…	adherens junction;anchoring junction;cell junction;cell part;cell-substrate adherens junction;cell-substrate junction;cytoplasm;cytoplasmic part;cytosol;cytosolic small ribosomal subunit;extracellular membrane-bounded organelle;extracellular organelle;extracellular region part;extracellular vesicular exosome;focal adhesion;intracellular organelle part;intracellular part;macromolecular complex;mem…	binding;cation binding;ion binding;metal ion binding;structural constituent of ribosome;structural molecule activity;transition metal ion binding;zinc ion binding	Ribosome	Ribosomal_S14
RPS6KB1	Ribosomal protein S6 kinase beta-1	P23443	59.139	0	-5.35893	-4.15862	-5.56384	-4.69103		-13.4968	-15.0813	-11.3421	-13.0391	16	3.25062	0	8.29673	2.92811		+	+			0						aging;anatomical structure development;apoptosis;behavior;biological regulation;biosynthetic process;cell cycle process;cell death;cell development;cell migration;cell motility;cell surface receptor linked signaling pathway;cellular biosynthetic process;cellular component movement;cellular developmental process;cellular macromolecule biosynthetic process;cellular macromolecule metabolic process;c…	cell junction;cell part;cell projection;cell surface;cytoplasm;cytoplasmic part;cytosol;intracellular membrane-bounded organelle;intracellular organelle;intracellular organelle part;intracellular part;membrane;membrane-bounded organelle;mitochondrial membrane;mitochondrial outer membrane;mitochondrial part;mitochondrion;neuron projection;nuclear part;nucleoplasm;nucleus;organelle;organelle membra…	adenyl nucleotide binding;adenyl ribonucleotide binding;ATP binding;binding;catalytic activity;kinase activity;nucleotide binding;peptide binding;phosphotransferase activity, alcohol group as acceptor;protein kinase activity;protein serine/threonine kinase activity;protein serine/threonine/tyrosine kinase activity;purine nucleotide binding;purine ribonucleoside triphosphate binding;purine ribonuc…	Acute myeloid leukemia;ErbB signaling pathway;Fc gamma R-mediated phagocytosis;Insulin signaling pathway;mTOR signaling pathway;TGF-beta signaling pathway	Pkinase;Pkinase_C
RPTOR	Regulatory-associated protein of mTOR	Q8N122	149.04	0	5.67213	6.30732	5.6301	5.63847		2.48571	2.06547	2.3615	2.40134	3143	4.82102	0.000163077	3.4835	1.59141		+	+			0						biological regulation;biosynthetic process;cell communication;cell cycle arrest;cell cycle process;cell growth;cell surface receptor linked signaling pathway;cellular biosynthetic process;cellular component organization;cellular component organization or biogenesis;cellular macromolecule metabolic process;cellular metabolic process;cellular nitrogen compound metabolic process;cellular process;cel…	cell body;cell part;cell projection;cytoplasm;cytoplasmic part;cytosol;dendrite;intracellular membrane-bounded organelle;intracellular organelle;intracellular organelle part;intracellular part;lysosomal membrane;lysosome;lytic vacuole;macromolecular complex;membrane;membrane-bounded organelle;neuron projection;neuronal cell body;nuclear part;nucleoplasm;organelle;organelle membrane;organelle part…	14-3-3 protein binding;5S rDNA binding;binding;DNA binding;enzyme binding;kinase binding;nucleic acid binding;protein binding;protein complex binding;protein kinase binding;rDNA binding;regulatory region DNA binding;regulatory region nucleic acid binding;RNA polymerase III regulatory region DNA binding;RNA polymerase III transcription factor binding;RNA polymerase III type 1 promoter DNA binding;…	Insulin signaling pathway;mTOR signaling pathway	HEAT;Raptor_N;WD40
RQCD1	Cell differentiation protein RCD1 homolog	Q92600	33.631	0	-6.63419	-5.15894	-4.72727	-6.1204		-9.6307	-14.1697	-8.86604	-11.2482	9	1.83552	0.000159159	5.31847	1.63531					+	1						biological regulation;biosynthetic process;catabolic process;cell surface receptor linked signaling pathway;cellular biosynthetic process;cellular catabolic process;cellular macromolecule biosynthetic process;cellular macromolecule catabolic process;cellular macromolecule metabolic process;cellular metabolic process;cellular nitrogen compound metabolic process;cellular process;cellular response t…	CCR4-NOT complex;cell part;cytoplasmic mRNA processing body;cytoplasmic part;cytosol;intracellular membrane-bounded organelle;intracellular non-membrane-bounded organelle;intracellular organelle;intracellular organelle part;intracellular part;macromolecular complex;membrane;membrane-bounded organelle;non-membrane-bounded organelle;nuclear part;nucleoplasm part;nucleus;organelle;organelle part;pro…	binding;identical protein binding;protein binding;protein dimerization activity;protein domain specific binding;protein homodimerization activity	RNA degradation	Rcd1
RRAGA	Ras-related GTP-binding protein A;Ras-related GTP-binding protein B	Q7L523;Q5VZM2	36.566	0	-2.42401	-2.22791	-2.78948	-2.71882		-4.69347	-4.77953	-5.00634	-4.81217	93	4.31855	0.00161144	2.28282	1.06352			+		+	2						apoptosis;biological regulation;cell communication;cell death;cellular localization;cellular macromolecule localization;cellular process;cellular protein localization;cellular response to acid;cellular response to amine stimulus;cellular response to amino acid stimulus;cellular response to chemical stimulus;cellular response to endogenous stimulus;cellular response to external stimulus;cellular r…	cell part;cytoplasm;cytoplasmic part;EGO complex;Golgi apparatus;intracellular membrane-bounded organelle;intracellular organelle;intracellular organelle part;intracellular part;lysosomal membrane;lysosome;lytic vacuole;macromolecular complex;membrane;membrane part;membrane-bounded organelle;nucleus;organelle;organelle membrane;organelle part;protein complex;vacuolar membrane;vacuolar part;vacuole	binding;catalytic activity;GTP binding;GTPase activity;guanyl nucleotide binding;guanyl ribonucleotide binding;hydrolase activity;hydrolase activity, acting on acid anhydrides;hydrolase activity, acting on acid anhydrides, in phosphorus-containing anhydrides;identical protein binding;nucleoside-triphosphatase activity;nucleotide binding;phosphoprotein binding;protein binding;protein dimerization …		Gtr1_RagA
RRAGC	Ras-related GTP-binding protein C	Q9HB90	44.223	0	-1.97361	-1.58021	-2.34145	-2.03879		-4.12762	-4.05468	-4.00954	-4.22923	117	3.39561	0.00247889	2.12175	0.98062			+			0						apoptosis;biological regulation;biosynthetic process;cell communication;cell death;cell growth;cellular biosynthetic process;cellular localization;cellular macromolecule biosynthetic process;cellular macromolecule localization;cellular macromolecule metabolic process;cellular metabolic process;cellular nitrogen compound metabolic process;cellular process;cellular protein localization;cellular res…	cell part;cytoplasm;cytoplasmic part;EGO complex;intracellular membrane-bounded organelle;intracellular organelle;intracellular organelle part;intracellular part;lysosome;lytic vacuole;macromolecular complex;membrane part;membrane-bounded organelle;nuclear part;nucleoplasm;nucleus;organelle;organelle part;protein complex;vacuolar part;vacuole	binding;catalytic activity;cation binding;GDP binding;GTP binding;GTPase activity;guanyl nucleotide binding;guanyl ribonucleotide binding;hydrolase activity;hydrolase activity, acting on acid anhydrides;hydrolase activity, acting on acid anhydrides, in phosphorus-containing anhydrides;ion binding;magnesium ion binding;metal ion binding;nucleoside-triphosphatase activity;nucleotide binding;protein…		Gtr1_RagA
RRAGD	Ras-related GTP-binding protein D	Q9NQL2	45.587	0	-9.08812	-8.15702	-9.15765	-9.04228		-10.9464	-10.3604	-10.4043	-10.5937	2	2.7531	0.0070358	1.71494	0.755138			+			0						biological regulation;cell communication;cellular localization;cellular macromolecule localization;cellular process;cellular protein localization;cellular response to acid;cellular response to amine stimulus;cellular response to amino acid stimulus;cellular response to chemical stimulus;cellular response to endogenous stimulus;cellular response to external stimulus;cellular response to extracellu…	cell part;cytoplasm;cytoplasmic part;EGO complex;intracellular membrane-bounded organelle;intracellular organelle;intracellular organelle part;intracellular part;lysosome;lytic vacuole;macromolecular complex;membrane part;membrane-bounded organelle;nucleus;organelle;organelle part;protein complex;vacuolar part;vacuole	binding;catalytic activity;GTP binding;GTPase activity;guanyl nucleotide binding;guanyl ribonucleotide binding;hydrolase activity;hydrolase activity, acting on acid anhydrides;hydrolase activity, acting on acid anhydrides, in phosphorus-containing anhydrides;nucleoside-triphosphatase activity;nucleotide binding;protein binding;protein dimerization activity;protein heterodimerization activity;puri…		Gtr1_RagA
[truncated: 142 more rows]
